# Supplementary material for: Aryl Aldehyde-Anchored Small Molecules Recruit FBXO22 for Targeted Degradation of NSD2
Source: J Med Chem. 2026 Jun 29;69(13):15317–38. doi: 10.1021/acs.jmedchem.6c00020 (PMC13370883; doi:10.1021/acs.jmedchem.6c00020)
Supplement: Supplementary file 1 [file jm6c00020_si_001.csv]

Compound	SMILES String	NSD2 protein level %@1 µM	NSD2 protein level %@10 µM	DC50 in 293T	Dmax in 293T
T1	O=C(N(C1CC1)CC2=CC=C(C(NC3=CC=C(CNC(C4=CC=C(C=O)C=C4)=O)C=C3)=O)C=C2)C5=CC(OC6)=C(NC6=O)C=C5	29.5	23.6	1.26 µM	82.50%
T2	O=C(N(C1CC1)CC2=CC=C(C(NC3=CC=C(CNC(CC4=CC=C(C=O)C=C4)=O)C=C3)=O)C=C2)C5=CC(OC6)=C(NC6=O)C=C5	110.7	76
T3	O=C(N(C1CC1)CC2=CC=C(C(NC3=CC=C(CNC(CCC4=CC=C(C=O)C=C4)=O)C=C3)=O)C=C2)C5=CC(OC6)=C(NC6=O)C=C5	112.9	89.3
T4	O=C(N(C1CC1)CC2=CC=C(C(NC3=CC=C(NC(CCC4=CC=C(C=O)C=C4)=O)C=C3)=O)C=C2)C5=CC(OC6)=C(NC6=O)C=C5	111.4	88.8
T5	O=C(N(C1CC1)CC2=CC=C(C(NC3=CC=C(CCNC(C4=CC=C(C=O)C=C4)=O)C=C3)=O)C=C2)C5=CC(OC6)=C(NC6=O)C=C5	116.6	24.4
T6	O=C(N(C1CC1)CC2=CC=C(C(NC3=CC=C(CNC(C4=CC(OC)=C(C=O)C=C4)=O)C=C3)=O)C=C2)C5=CC(OC6)=C(NC6=O)C=C5	113.4	65.6
T7	O=C(N(C1CC1)CC2=CC=C(C(NC3=CC=C(CNC(C4=CC(O)=C(C=O)C=C4)=O)C=C3)=O)C=C2)C5=CC(OC6)=C(NC6=O)C=C5	98.4	79.7
T8	O=C(N(C1CC1)CC2=CC=C(C(NC3=CC=C(CNC(C4=CC(F)=C(C=O)C=C4)=O)C=C3)=O)C=C2)C5=CC(OC6)=C(NC6=O)C=C5	66.6	16.9
T9	O=C(N(C1CC1)CC2=CC=C(C(NC3=CC=C(CN(CC4)C(CC5=CC=C(C=O)C=C5)=O)C4=C3)=O)C=C2)C6=CC(OC7)=C(NC7=O)C=C6	34.7	8.1	0.37 µM	91.80%
T10	O=C(N(C1CC1)CC2=CC=C(C(NC3=CC=C(CN(CC4)C(CC5=CC=CC(C=O)=C5)=O)C4=C3)=O)C=C2)C6=CC(OC7)=C(NC7=O)C=C6	76	28.9
T11	O=C(N(C1CC1)CC2=CC=C(C(NC3=CC=C(CN(CC4)CCC5=CC=C(C=O)C=C5)C4=C3)=O)C=C2)C6=CC(OC7)=C(NC7=O)C=C6	95.1	85.7
T12	O=C(N(C1CC1)CC2=CC=C(C(NC3=CC=C(CN(CC4)CCC5=CC=CC=C5C=O)C4=C3)=O)C=C2)C6=CC(OC7)=C(NC7=O)C=C6	98.7	90.8
T13	O=C(N(C1CC1)CC2=CC=C(C(NC3=CC=C(CN(CC4)C(CCC5=CC=C(C=O)C=C5)=O)C4=C3)=O)C=C2)C6=CC(OC7)=C(NC7=O)C=C6	104.8	53.9
T14	O=C(N(C1CC1)CC2=CC=C(C(NC3=CC=C(CN(CC4)CCOC5=CC=C(C=O)C=C5)C4=C3)=O)C=C2)C6=CC(OC7)=C(NC7=O)C=C6	96.4	103.5
T15	O=C(N(C1CC1)CC2=CC=C(C(NC3=CC=C(CN(CC4)CCOC5=CC(C=O)=CC=C5)C4=C3)=O)C=C2)C6=CC(OC7)=C(NC7=O)C=C6	105.2	103.5
T16	O=C(N(C1CC1)CC2=CC=C(C(NC3=CC=C(CN(CC4)CCOC5=CC=CC=C5C=O)C4=C3)=O)C=C2)C6=CC(OC7)=C(NC7=O)C=C6	103.6	88
T17	O=C(N(C1CC1)CC2=CC=C(C(NC3=CC=C(CN(CC4)CCCOC5=C(C=O)C=CC=C5)C4=C3)=O)C=C2)C6=CC(OC7)=C(NC7=O)C=C6	99.9	92.8
T18	O=C(N(C1CC1)CC2=CC=C(C(NC3=CC=C(CN(CC4)C(COC5=CC=C(C=O)C=C5)=O)C4=C3)=O)C=C2)C6=CC(OC7)=C(NC7=O)C=C6	87.8	33.2
T19	O=C(N(C1CC1)CC2=CC=C(C(NC3=CC=C(CN(CC4)C(COC5=CC(C=O)=CC=C5)=O)C4=C3)=O)C=C2)C6=CC(OC7)=C(NC7=O)C=C6	92.7	27.3
T20	O=C(N(C1CC1)CC2=CC=C(C(NC3=CC=C(CN(CC4)C(COC5=CC=CC=C5C=O)=O)C4=C3)=O)C=C2)C6=CC(OC7)=C(NC7=O)C=C6	110.7	87.8
T21	O=C(N(C1CC1)CC2=CC=C(C(NC3=CC=C(CN(CC4)C(OCC5=CC=C(C=O)C=C5)=O)C4=C3)=O)C=C2)C6=CC(OC7)=C(NC7=O)C=C6	120	59.1
T22	O=C(N(C1CC1)CC2=CC=C(C(NC3=CC=C(CN(CC4)C(C5=CC=C(C=O)C=C5)=O)C4=C3)=O)C=C2)C6=CC(OC7)=C(NC7=O)C=C6	100	52.3
T23	O=C(N(C1CC1)CC2=CC=C(C(NC3=CC=C(CN(CC4)C(C5=CC(C=O)=CC=C5)=O)C4=C3)=O)C=C2)C6=CC(OC7)=C(NC7=O)C=C6	80.9	40.5
T24	O=C(N(C1CC1)CC2=CC=C(C(NC3=CC=C(CN(CC4)CC5=CC=C(C=O)C=C5)C4=C3)=O)C=C2)C6=CC(OC7)=C(NC7=O)C=C6	81.2	51.6
T25	O=C(N(C1CC1)CC2=CC=C(C(NC3=CC=C(CN(CC4)CC5=CC(C=O)=CC=C5)C4=C3)=O)C=C2)C6=CC(OC7)=C(NC7=O)C=C6	112.5	96.1
T26	O=C(N(C1CC1)CC2=CC=C(C(NC3=CC=C(CN(CC4)CC5=CC=CC=C5C=O)C4=C3)=O)C=C2)C6=CC(OC7)=C(NC7=O)C=C6	135.1	33.9
T27	O=C(N(C1CC1)CC2=CC=C(C(NC3=CC=C(CN(CC4)C(C5=CC=C(/C=C/C=O)C=C5)=O)C4=C3)=O)C=C2)C6=CC(OC7)=C(NC7=O)C=C6	85.4	83.6
T28	O=C(N(C1CC1)CC2=CC=C(C(NC3=CC=C(CN(CC4)C(/C=C/C5=CC=C(C=O)C=C5)=O)C4=C3)=O)C=C2)C6=CC(OC7)=C(NC7=O)C=C6	104.3	102.8
T29	O=C(N(C1CC1)CC2=CC=C(C(NC3=CC=C(CN(CC4)C(CC5=CC=C(C=O)C(OC)=C5)=O)C4=C3)=O)C=C2)C6=CC(OC7)=C(NC7=O)C=C6	128.8	99.5
T30	O=C(N(C1CC1)CC2=CC=C(C(NC3=CC=C(CN(CC4)C(CC5=CC=C(C=O)C(O)=C5)=O)C4=C3)=O)C=C2)C6=CC(OC7)=C(NC7=O)C=C6	136.4	131.1
T31	O=C(N(C1CC1)CC2=CC=C(C(NC3=CC=C(CN(CC4)C(CC5=CC=C(C=O)C(C)=C5)=O)C4=C3)=O)C=C2)C6=CC(OC7)=C(NC7=O)C=C6	50.9	24.4
T32	O=C(N(C1CC1)CC2=CC=C(C(NC3=CC=C(CN(CC4)C(CC5=CC=C(C=O)C(F)=C5)=O)C4=C3)=O)C=C2)C6=CC(OC7)=C(NC7=O)C=C6	109.3	39.4
T33	O=C(N(C1CC1)CC2=CC=C(C(NC3=CC=C(CN(CC4)C(CC5=CC=C(C=O)C=C5F)=O)C4=C3)=O)C=C2)C6=CC(OC7)=C(NC7=O)C=C6	38.9	8.1
T34	ClC1=CN=C(N[C@H]2CN(CCC2)CCC(NC(C=C3)=CC4=C3CN(C(CC5=CC=C(C=O)C=C5)=O)CC4)=O)N=C1NC6=CC=CC=C6S(=O)(C(C)C)=O
