# Supplementary material for: Aryl Aldehyde-Anchored Small Molecules Recruit FBXO22 for Targeted Degradation of NSD2
Source: J Med Chem. 2026 Jun 29;69(13):15317–38. doi: 10.1021/acs.jmedchem.6c00020 (PMC13370883; doi:10.1021/acs.jmedchem.6c00020)
Supplement: Supplementary file 2 [file jm6c00020_si_002.xlsx]

## Sheet: quant
Protein.Group	Protein.Ids	Genes	dmso_1	dmso_2	dmso_3	t9_1	t9_2	t9_3
A0A024R1R8	A0A024R1R8	TMA7B	19287600	30027400	34877400	10004900	23149500	28412100
A0A024RBG1	A0A024RBG1	NUDT4B	1024550	1202290	1086680	775385		1000910
A0A087WUL8	A0A087WUL8	NBPF19	95021.1	160677	181824	229848	112542	195945
A0A096LNP1	A0A096LNP1	DEFB131B	2047770	1789520	2072640	1831880	2019210	1928480
A0A0B4J2A2	A0A0B4J2A2	PPIAL4C	209829	175098	228145	144370	435640	77220.6
A0A0B4J2F0	A0A0B4J2F0	PIGBOS1	484451	731603	473301	612056	809896	629984
A0A0U1RRE5	A0A0U1RRE5	NBDY		106298	200139
A0A2Z4LIS9	A0A2Z4LIS9	FOXO3B	1011600	563596	644684	775187	429638	529490
A0A8I5KQE6	A0A8I5KQE6	RPSA2	585482		754023	475000	455649	539672
A0AV96	A0AV96	RBM47	3818080	3782580	3846880	3922460	3771550	3760250
A0AVF1	A0AVF1	IFT56	1059820	1158430	1131950	911251	905195	958240
A0AVT1	A0AVT1	UBA6	7984670	7881950	8311240	5709630	6570960	7188430
A0FGR8	A0FGR8	ESYT2	18636500	17475800	17714300	19058200	20139400	20247900
A0JLT2	A0JLT2	MED19	5420130	6280010	6061770	5968690	5157320	5308110
A0JNW5	A0JNW5	BLTP3B	686290	712598	773541	675801	625681	714005
A0MZ66	A0MZ66	SHTN1	1687670	1805180	1908120	1432930	1632680	1713940
A0PJW6	A0PJW6	TMEM223	2968890	3626040	3319590	3574240	4184690	3159880
A0PK00	A0PK00	TMEM120B	426310	512507	440058	466661	538064	539902
A1A4S6	A1A4S6	ARHGAP10	685019	662369	633087	547618	603860	604413
A1L020	A1L020	MEX3A	798052	889386	1110180	801815	872060	925423
A1L0T0	A1L0T0	ILVBL	4382590	4202600	4155500	4529420	4782170	4375600
A1L170	A1L170	C1orf226	1828940	1848560	1766070	1977480	2085750	2033930
A1L390	A1L390	PLEKHG3	67569900	68781500	66651300	79262900	73105300	68524700
A1L3X0	A1L3X0	ELOVL7	501755	443499	405911	509269	432378	492860
A1X283	A1X283	SH3PXD2B	3132720	3142940	3231570	2324270	2670200	2874900
A1XBS5	A1XBS5	CIBAR1	452936	440330	502809	455967	478040	491489
A1Z1Q3	A1Z1Q3	MACROD2	507333	595477	564019	412157	478913	464529
A2A3N6	A2A3N6	PIPSL		405570	448484	505005	586046	474837
A2AJT9	A2AJT9	BCLAF3	1635390	1730720	1485710	1935050	1759940	1962920
A2RRD8	A2RRD8	ZNF320	57290.3	88402.3	35537.6	104586	87662.6	65610.5
A2RRP1	A2RRP1	NBAS	4288570	4087430	4094030	4502260	4620240	4413580
A2RTX5	A2RTX5	TARS3	2975410	3423680	3392860	3050500	3511190	3470990
A2RUB1	A2RUB1	MEIOC	553609	657250	608132	550793	561985	772128
A2RUC4	A2RUC4	TYW5	626022	622082	691704	455949	470348	561950
A2RUS2	A2RUS2	DENND3	667050	708169	745808	590692	611862	639015
A2VDJ0	A2VDJ0	TMEM131L	843211	843043	828640	983106	837582	957017
A3KMH1	A3KMH1	VWA8	2703180	2749810	2711400	3342520	3112500	3042190
A3KN83	A3KN83	SBNO1	12869500	13076300	12751500	12951400	13115800	12989900
A3QJZ6	A3QJZ6	PRAMEF22	721823		677076
A4D1E9	A4D1E9	GTPBP10	2101940	2173690	2138380	2493410	2329060	2249420
A4D1P6	A4D1P6	WDR91	4540440	5193190	4876580	4168160	4793560	4484370
A4D1U4	A4D1U4	DENND11	1369420	1219240	1304670	1332950	1474790	1330940
A5A3E0	A5A3E0	POTEF	5037690	5352610	5350980	5131640	5327150	5488980
A5D8V6	A5D8V6	VPS37C	178249	362328		228249	136876
A5PLL7	A5PLL7	PEDS1	2240760	1914580	2073280	2145520	2266410	2201130
A5PLN9	A5PLN9	TRAPPC13	982871	1172710	1033260	928348	974152	876763
A5YKK6	A5YKK6	CNOT1	5717130	5724500	5853870	4828300	5131850	5366480
A5YM69	A5YM69	ARHGEF35	190601	202515	158377	188472	178687	219292
A6H8Y1	A6H8Y1	BDP1	1400840	1546340	1572590	1240090	1663870	1579710
A6NCE7	A6NCE7	MAP1LC3B2	606572	875600	775772	902724	808111	971856
A6ND36	A6ND36	FAM83G	890211	996426	944708	908307	878919	900026
A6NDB9	A6NDB9	PALM3	5761950	5031190	4646200	4869450	4851390	6006180
A6NDG6	A6NDG6	PGP	8455000	8744870	9865510	6143480	8332410	7900920
A6NDU8	A6NDU8	RIMOC1	2642860	2775360	2753450	1883500	2287310	2679570
A6NED2	A6NED2	RCCD1	634513	629461	630728	536066	612682	550918
A6NFI3	A6NFI3	ZNF316	1271410	1256840	1235720	1428700	1414200	1199000
A6NFQ2	A6NFQ2	TCAF2	537939	841163	699581	553829	464588	741121
A6NGR9	A6NGR9	MROH6	1121680	1150750	1071590	957467	1088340	1123360
A6NHL2	A6NHL2	TUBAL3	5538160	4361380	5337710	2881570	4920320	4242350
A6NHQ2	A6NHQ2	FBLL1	12946800
A6NHR9	A6NHR9	SMCHD1	7337890	7073900	6739240	8080780	8021300	7661950
A6NIH7	A6NIH7	UNC119B	2357830	2378710	2505500	2030950	2437670	2412430
A6NJ78	A6NJ78	METTL15	534370	483537	473786	549403	541567	509479
A6NK58	A6NK58	LIPT2	604553	692115	634578	666638	645266	826626
A6NKD9	A6NKD9	CCDC85C	1107090	965950	1031220	732810	940516	870137
A6NKF1	A6NKF1	SAC3D1	656325	803015	733329	542473	454218	650859
A6NM66	A6NM66	LINC01548	251419	280572		225379		227684
A6NMD0	A6NMD0	IFITM10	544358		577178	791446	625325	751183
A6NNY8	A6NNY8	USP27X	436069	474561	549188	395419	612057	507099
A6NP11	A6NP11	ZNF716	112774	57590.4	192990	218540	172869	157028
A6ZKI3	A6ZKI3	RTL8C	4618660	4600480	4973180	3897890	4054450	4287930
A7E2V4	A7E2V4	ZSWIM8	500330	443716	494670	309549	422393	465537
A7KAX9	A7KAX9	ARHGAP32	1199360	1197740	1261150	1160710	1181900	1242230
A7MBM2	A7MBM2	DISP2	245317	246151	250858	247648	345390	212653
A8CG34	A8CG34	POM121C	2778150	2620260	2714690	3065390	2907240	2697140
A8K0R7	A8K0R7	ZNF839	751640	636963	750579	824261	723254	1119160
A8MPP1	A8MPP1	DDX11L8	402713	376775	419156	367753	331789	430544
A8MQ03	A8MQ03	CYSRT1	2268780	2375310	2858340	2953280	3429760	2328030
A8MQ14	A8MQ14	ZNF850	427415	404933	466830	528744	415898	450689
A8MTT3	A8MTT3	CEBPZOS	216295	303103	230412	300220	277515	339426
A8MVM7	A8MVM7			460688				462744
A8MW92	A8MW92	PHF20L1	3250310	3283660	3387370	3588730	4276840	3308500
A8MWD9	A8MWD9	SNRPGP15	47763300	47717000	52538300	49404700	59665300	53007000
B0FP48	B0FP48	UPK3BL1	396438	477791	401079	616695	582382	485863
B0YJ81	B0YJ81	HACD1	577565		367254		1163950	93789.6
B2RBV5	B2RBV5	MRFAP1L2	648626	786572	765522	785405	734944	772079
B2RTY4	B2RTY4	MYO9A	975866	909051	1020600	833462	773205	795663
B2RUZ4	B2RUZ4	SMIM1	509471		541269		381311	198452
B3EWF7	B3EWF7	EPM2A	1394450		2042140		1028500	2206310
B3KU38	B3KU38	IQCJ-SCHIP1	801685	951220	857186	507059	511162	806012
B4DXR9	B4DXR9	ZNF732	385241	431558	317447	387080	360718	357358
B7ZAP0	B7ZAP0	RABGAP1L	1446330	1339410	1320350	701951	1241460	1425960
B7ZAQ6	B7ZAQ6	GPR89A	3385880	3377660	3286680	3357980	3573700	3102080
C0HLS1	C0HLS1	SCRIB	780566	761533	1127740	707844		851933
C4AMC7	C4AMC7	WASH3P	2392210	2540010	2503240	1753900	2005000	2250390
C9J798	C9J798	RASA4B	432252	669339	418702	402262	348718	346410
C9J7I0	C9J7I0	UMAD1	398871	531465	441411	372024	357750	481850
C9JI98	C9JI98	TMEM238	338645	265783	324374	351997	339468	295178
C9JLR9	C9JLR9	ZFTA				854208	986148
C9JLW8	C9JLW8	MCRIP1	3165790	3957480	3849030	1856360	2714000	3022520
E7ERA6	E7ERA6	RNF223	941487	892800	919865	980820	1135240	1044780
E9PAV3	E9PAV3	NACA	28512000	26614000	30831300	17740100	20631800	23220300
E9PRG8	E9PRG8	C11orf98	6324980	13989500	8811280	12745600	12312700	11473800
K7EJ46	K7EJ46	SMIM22	379560	306103	350714	423334	380644	545375
L0R6Q1	L0R6Q1	SLC35A4	2496220	2567480	3051170	2663700	3020270	2411520
L0R819	L0R819	ASDURF	2978430	3243060	2976310	2183630	2171610	2528770
L0R8F8	L0R8F8	MIEF1	1849720	1753820	1706360	2143150	2183270	2252530
O00115	O00115	DNASE2	1058150	1024920	982754	1092040	1215070	1193770
O00116	O00116	AGPS	8361960	8086950	7994640	9268550	9351950	8826410
O00124	O00124	UBXN8	565094	536723	510300	530248	522948	506903
O00139	O00139	KIF2A	6810200	7368130	7091060	5954680	6282860	6699630
O00142	O00142	TK2	988472	1017290	821182	1125130	1152600	1030810
O00148	O00148	DDX39A	28515600	27413100	28909300	26695000	29542100	30769900
O00151	O00151	PDLIM1	24390000	24714600	27453100	16701700	20036900	22314700
O00154	O00154	ACOT7	22367000	22999000	22873100	20505500	21988000	22143700
O00159	O00159	MYO1C	12493000	11798900	12025700	13771900	13387100	12741400
O00161	O00161	SNAP23	5058530	5702300	5080030	5565020	5259280	5369640
O00165	O00165	HAX1	5090270	4876530	4674730	5192390	5457850	5047950
O00170	O00170	AIP	9950290	10179400	11313400	7362200	9035110	9510380
O00178	O00178	GTPBP1	2232510	2462570	2546270	1685690	1841100	2046950
O00182	O00182	LGALS9	649032	571824	696748	710495	574477	768109
O00186	O00186	STXBP3	7634970	7557510	7549290	7742250	8234820	7941290
O00189	O00189	AP4M1	420438	289425	275743	185737	316374	244288
O00192	O00192	ARVCF	931238	883789	876099	932221	903859	929692
O00193	O00193	SMAP	2527960	2496440	2666950	1768840	1897540	2030560
O00194	O00194	RAB27B	5196390	5289890	5230170	5963660	5463420	5331710
O00203	O00203	AP3B1	6466740	6707850	7091220	4773640	5676310	5914070
O00204	O00204	SULT2B1	475898	277785	531721	183608	485963	331639
O00212	O00212	RHOD	928007	810933	894938	835500	907645	955609
O00214	O00214	LGALS8	982375	1110900	992009	1158150	1043400	1112270
O00217	O00217	NDUFS8	12567300	12118800	13288400	11657200	14202700	15184800
O00220	O00220	TNFRSF10A	3883330	3933970	3666400	3998920	3538510	4163240
O00221	O00221	NFKBIE	580913	605559	623176	416507	413430	579688
O00231	O00231	PSMD11	24080200	23248000	25017000	21383100	22526400	23386100
O00232	O00232	PSMD12	11700700	11323400	11725700	10332300	10514200	10696700
O00233	O00233	PSMD9	9317300	10424000	10009200	6336560	7784260	9075400
O00244	O00244	ATOX1	842481	918432	961138	448734	411234	695613
O00255	O00255	MEN1	2499590	2440000	2453850	2575710	2539050	2446060
O00257	O00257	CBX4	2186040	2097170	1889510	2141810	2166110	2177280
O00258	O00258	GET1	548450	509716	426734	708045	556481	677865
O00264	O00264	PGRMC1	41349500	46431800	38101300	51328300	48663100	41042300
O00267	O00267	SUPT5H	6373420	5941990	6201620	6467450	6802460	6399510
O00268	O00268	TAF4	1961090	1858140	1840920	1883720	2119500	2050390
O00273	O00273	DFFA	3690920	3768930	3651190	3264410	3397980	3874840
O00287	O00287	RFXAP	390918	282452	339669	387200	320606	277256
O00291	O00291	HIP1	1921750	1894860	2037130	1983030	2213270	2191260
O00299	O00299	CLIC1	51553500	53332800	54435800	33371400	39512200	45900900
O00303	O00303	EIF3F	19772500	18888900	21202100	14723400	16873300	17544100
O00308	O00308	WWP2	1097960	1144820	1134870	1020050	1086340	1110840
O00311	O00311	CDC7	741210	868162	635834	668781	762023	800665
O00327	O00327	BMAL1	669615	735626	676881	681590	645805	648080
O00330	O00330	PDHX	3919240	3386440	3625060	3861220	4078200	3623140
O00391	O00391	QSOX1	4850040	4396810	4556830	4957940	5070870	5254230
O00399	O00399	DCTN6	1008110	1252860	800489	676158	824248	901078
O00400	O00400	SLC33A1	1265040	1178820	1181930	1632050	1507810	1161700
O00401	O00401	WASL	2615250	2493910	2870060	1923120	2186280	2591760
O00408	O00408	PDE2A	336291	306547	372048	308154	382677	319233
O00409	O00409	FOXN3	1486520	1038490		1161280		1917090
O00410	O00410	IPO5	40650600	39980200	43420100	28888600	34136300	37420200
O00411	O00411	POLRMT	3955250	3932840	3701420	4292220	4212070	4223210
O00418	O00418	EEF2K	233374	195060	139402		108372	164496
O00422	O00422	SAP18	10298400	8948770	9795380	11314600	10492000	10363400
O00425	O00425	IGF2BP3	125326	206583	220196		287424	247656
O00429	O00429	DNM1L	11672900	11875900	12101900	7775160	8655920	10206300
O00442	O00442	RTCA	5021200	5190140	5268960	4058490	4208770	4877100
O00443	O00443	PIK3C2A	2164990	2239190	2140600	1903640	2185720	2187940
O00458	O00458	IFRD1	1070530	1055240	1010540	835748	784535	977729
O00459	O00459	PIK3R2	506639	555505	556501	323949	438407	486116
O00461	O00461	GOLIM4	5132310	5119260	5002490	5607090	5664360	5141100
O00462	O00462	MANBA	1420540	1421560	1381530	1599780	1601980	1468390
O00468	O00468	AGRN	7034440	7224660	7173280	7469990	7512270	7473710
O00469	O00469	PLOD2	7220950	6677990	6404760	7393070	7603870	7624850
O00470	O00470	MEIS1	364709	478507	425497	426849	432566	526935
O00471	O00471	EXOC5	2857550	2858510	2997460	2519950	2715130	2969660
O00472	O00472	ELL2	2357100	2514280	2318720	2552890	2656460	2774440
O00478	O00478	BTN3A3	854464	845355	785080	967831	956058	1022860
O00479	O00479	HMGN4	1643970	2429830	1871370	1197880	1113320	1649890
O00483	O00483	NDUFA4	8391170	9493420	7798380	8233440	9596920	8427830
O00487	O00487	PSMD14	18672700	18778000	19479500	16947200	18625200	18043200
O00488	O00488	ZNF593	3284880	2953680	3010640	3418580	3572830	3216020
O00499	O00499	BIN1	5343520	5609060	5693090	3707270	4230880	4873410
O00505	O00505	KPNA3	9510280	10065300	9799250	8166760	9339640	8929270
O00506	O00506	STK25	780772	924049	1031490	810602	562371	663734
O00507	O00507	USP9Y	706052	564225	782988	512711	571730	653366
O00512	O00512	BCL9	1218730	1302560	1274970	1157880	1356300	1407620
O00515	O00515	LAD1	7576510	7623810	8863720	8134790	8804800	8392620
O00519	O00519	FAAH	948786	963986	990079	1165750	1151900	1061980
O00534	O00534	VWA5A	231610	262414	291129	231503	180479	236936
O00541	O00541	PES1	8713290	7795550	7649250	9025450	8697810	8930340
O00559	O00559	EBAG9	1547980	1288850	1070390	1302260	1150120	1168210
O00560	O00560	SDCBP	5787180	5918490	5829580	4821640	5051690	5477280
O00562	O00562	PITPNM1	1633920	1608170	1744740	1503330	1511300	1695770
O00566	O00566	MPHOSPH10	2188840	1984290	2062620	2264820	2371750	2429560
O00567	O00567	NOP56	22514900	20623400	20556500	24319600	25388200	24281600
O00571	O00571	DDX3X	27915300	27523800	30202000	21660300	24494900	25561700
O00584	O00584	RNASET2	2259810	2102620	2211620	2340680	2308390	2110420
O00622	O00622	CCN1	2431420	2565920	2408180	2278480	2273350	2200210
O00623	O00623	PEX12	359557	285333	341071	375540	288435	313311
O00629	O00629	KPNA4	7431750	7517360	7536600	7266400	6898210	7708220
O00635	O00635	TRIM38	682096	685333	761828	554048	651280	603639
O00712	O00712	NFIB	1596720	1621570	1479950	1690560	1634420	1630280
O00716	O00716	E2F3	935178	841445	869071	922028	719889	824812
O00743	O00743	PPP6C	2808520	3032770	2954150	2106150	2136870	2627570
O00746	O00746	NME4	661096	713457	908669	823344	853170	865212
O00748	O00748	CES2	759941	750898	763384	771796	839843	836406
O00750	O00750	PIK3C2B	243472	291866	317346	216191	258698	239115
O00754	O00754	MAN2B1	1596780	1533640	1572770	1689760	1701950	1868380
O00757	O00757	FBP2	581628	653224	600940	440612	510398	483456
O00762	O00762	UBE2C	5395790	7243080	8043780	2952690	3824450	5253800
O00764	O00764	PDXK	7630720	8040090	8013560	5811910	5782030	7052400
O00767	O00767	SCD	1079840	791570	983804	1068880	1239050	1038500
O14495	O14495	PLPP3	4434400	4016770	4128050	4752860	4800860	4687720
O14497	O14497	ARID1A	3556520	3543580	3352130	3859460	3721970	3822390
O14503	O14503	BHLHE40	1646140	1509010	1567960	2238330	2037940	2140710
O14519	O14519	CDK2AP1	579474	513751	541336	457487	546199	482257
O14521	O14521	SDHD	1752930	1764040	2075210	1395900	2598350	1804820
O14523	O14523	C2CD2L	689916	645392	637870	796503	814252	702166
O14524	O14524	NEMP1	1494630	1187540	1709550	1737420	1544010	1458020
O14530	O14530	TXNDC9	6729920	7022620	6738010	4746840	5546200	6641880
O14544	O14544	SOCS6	1131330	1191110	1230040	954886	1100890	1104760
O14545	O14545	TRAFD1	1024160	960757	1046900	718321	842823	883436
O14548	O14548	COX7A2L	1799610	1798200	1992910	2150680	1643990	2318720
O14556	O14556	GAPDHS		222922	265621	284037		259160
O14561	O14561	NDUFAB1	18650000	17353700	19433200	22015900	21585600	21347800
O14562	O14562	UBFD1	3608830	3993430	3991500	3060400	3068400	2983640
O14569	O14569	CYB561D2	254717	222191	159323	162192	223626	378631
O14576	O14576	DYNC1I1	561461	339973	566697	345386	565280	382742
O14578	O14578	CIT	4402000	4627670	4449220	4311870	4194180	4550040
O14579	O14579	COPE	9070760	9224740	9330490	6101740	7107490	7784500
O14593	O14593	RFXANK	749328	781026	673874	617812	647949	726009
O14602	O14602	EIF1AY	1821840	2026850	2032630	1483610	1757530	1928320
O14613	O14613	CDC42EP2	1599990	1827520	1966670	1226660	1426600	1607050
O14617	O14617	AP3D1	3059180	3236870	3421630	2384000	2640320	2786540
O14618	O14618	CCS	1794510	1796230	2183670	1328710	1791410	1890970
O14628	O14628	ZNF195	402578	611661	421574	445171	508850	599112
O14639	O14639	ABLIM1	1282620	1182000	1229130	1345510	1412630	1262150
O14640	O14640	DVL1	1714040	1678820	1554900	1436270	1471300	1488700
O14641	O14641	DVL2	1870000	1682200	1913780	1461030	1483960	1591200
O14646	O14646	CHD1	3572440	3670140	3423330	3716970	3799240	3735500
O14647	O14647	CHD2	7933580	8211090	7829220	9190970	8508400	8434840
O14653	O14653	GOSR2	2900310	2860000	2749920	2965540	2817160	2965320
O14654	O14654	IRS4	457084	475181	463365	924138	1017020	612933
O14656	O14656	TOR1A	5169860	4792440	4883500	5235600	5410890	5280880
O14657	O14657	TOR1B	3409290	3215790	3038930	3486850	3685150	3506380
O14662	O14662	STX16	3311540	2791490	2884280	3096680	3236840	3194220
O14668	O14668	PRRG1	122455	173744	129699	197053	162631	211975
O14672	O14672	ADAM10	4349120	4956250	4377550	5136020	4569180	4748930
O14678	O14678	ABCD4	3395140	2951040	3432520	3072600	2923860	2899610
O14681	O14681	EI24	14375000	12552600	12331700	15542500	14538200	14563700
O14682	O14682	ENC1		98891.9	507383		544558	790310
O14683	O14683	TP53I11	1185790	1349350	1413350	1353680	1645500	1556880
O14684	O14684	PTGES	1364140	1243340	1394520	1011210	1140060	1444220
O14686	O14686	KMT2D	2981540	3039030	2869530	3144080	3111180	3093580
O14709	O14709	ZNF197	195514	182521	158656	166875	201758	170301
O14713	O14713	ITGB1BP1	391446	377193	341592	300348	416224	342039
O14715	O14715	RGPD8		677332		496377	576638
O14727	O14727	APAF1	344758	386284	488377	235237	403582	344070
O14730	O14730	RIOK3	2525250	2488640	2845870	1705200	1819190	2192870
O14732	O14732	IMPA2	2713420	2597840	2932390	1998500	2210320	2292670
O14733	O14733	MAP2K7	640121	699516	699924	585949	654952	663413
O14734	O14734	ACOT8	4452220	4327860	4232730	5034320	5247890	5115390
O14735	O14735	CDIPT	4581640	4690790	4327870	4609870	4631720	4563510
O14737	O14737	PDCD5	8078080	9004330	9181500	5552340	6468100	7288400
O14744	O14744	PRMT5	24712100	24621500	25748200	19825600	21930200	23094300
O14745	O14745	NHERF1	3274030	3569290	3933280	2573870	2991760	3213580
O14753	O14753	OVOL1			107189	48591.8
O14757	O14757	CHEK1	2323710	2454800	2376470	1896330	1885280	2051860
O14763	O14763	TNFRSF10B	3986980	3599140	3637840	3775290	3629350	4144810
O14772	O14772	FPGT	602648	590504	604691	403015	533229	597370
O14773	O14773	TPP1	1506940	1452280	1479360	1549270	1611650	1562590
O14776	O14776	TCERG1	10426200	10085900	9769620	11160700	10658700	10190500
O14777	O14777	NDC80	2782340	3008520	3029660	2448700	2443890	2574610
O14786	O14786	NRP1	1241550	1200710	1241770	1311840	1220420	1263230
O14787	O14787	TNPO2	4023010	4057910	4261920	2787930	3113060	3311110
O14791	O14791	APOL1	448887	438491	782455	504574	582231	719367
O14795	O14795	UNC13B	477407	514067	534103	341486	393181	511875
O14802	O14802	POLR3A	3099470	3104730	3083290	3305210	3257810	3152140
O14817	O14817	TSPAN4	695920	556104	596507	682995	688876	619791
O14818	O14818	PSMA7	27725300	27927700	29037200	25036900	25844200	27308300
O14828	O14828	SCAMP3	7747100	7874620	7644340	7576540	8239320	7935020
O14841	O14841	OPLAH	3957610	3736160	4015820	3021230	3470430	3874580
O14862	O14862	AIM2	595320	579434	545784	617642	571590	595598
O14867	O14867	BACH1	168839	151240	267607	187919	163740	209816
O14874	O14874	BCKDK	2562750	2465910	2361440	2804300	3029190	2953230
O14879	O14879	IFIT3	2152900	2301250	2236140	1514400	1774390	2038050
O14880	O14880	MGST3	11302500	10865600	11530900	11441000	13223500	11547800
O14893	O14893	GEMIN2	1947740	2162590	2006560	1558710	1635250	2162190
O14896	O14896	IRF6	348275	314463	457548	216053	280465	345197
O14904	O14904	WNT9A	172959	167906	159058	183704	234566	205318
O14907	O14907	TAX1BP3	4489300	4600080	4821210	2911800	3693010	4246970
O14908	O14908	GIPC1	6026870	6334480	6290930	4805500	5384270	5806220
O14920	O14920	IKBKB	1110960	1173110	1193630	820318	916210	992289
O14924	O14924	RGS12	7010080	4747630	5000790	4566460	5813320	5754950
O14925	O14925	TIMM23	8456500	8084060	8991180	9571510	9258110	10977300
O14929	O14929	HAT1	9052710	8491440	8873520	8999040	9554240	9450810
O14933	O14933	UBE2L6	1209680	1702020	2150130	606070	948719	1205400
O14936	O14936	CASK	4889520	4639520	4468620	4889230	4790940	4677510
O14939	O14939	PLD2	707352	630334	681705	867526	792441	848932
O14949	O14949	UQCRQ	2007320	2291590	2083290	2775130	2487370	2703430
O14950	O14950	MYL12B	94871500	90194200	100972000	64823000	79965100	84623400
O14957	O14957	UQCR11	3202930	3129720	3058220	3211350	3210080	3158750
O14958	O14958	CASQ2	931615	780182	825344	826791	963910	838817
O14964	O14964	HGS	3640480	3954080	3951990	2980130	3071040	3579940
O14965	O14965	AURKA	1896180	1891920	1929470	1646320	1754730	1849540
O14966	O14966	RAB29	845809	796484	894897	1050800	1075690	909434
O14967	O14967	CLGN	1259190	1260860	1300100	1358090	1448270	1293610
O14972	O14972	VPS26C	2075870	2314350	2335400	1417020	1709150	1815200
O14974	O14974	PPP1R12A	9465940	9804000	10361400	7788940	8102800	8756740
O14975	O14975	SLC27A2	1614680	1528910	1504030	1624390	1825810	1644120
O14976	O14976	GAK	5160540	5315220	5489480	4026790	4640190	4533100
O14979	O14979	HNRNPDL	70077300	67757100	67956000	72889700	77496900	72871300
O14980	O14980	XPO1	26416200	26139600	28973000	18930300	21444800	23318200
O14981	O14981	BTAF1	5890130	5709080	5377640	5743420	5586950	5880450
O14983	O14983	ATP2A1	572184	226675		423883	502141	492080
O15013	O15013	ARHGEF10	987350	1084390	991276	807251	750748	965715
O15014	O15014	ZNF609	2615040	2600220	2606740	2894040	2785300	2761930
O15015	O15015	ZNF646	351642	319857	294433	357444	417459	315226
O15020	O15020	SPTBN2	2963260	2998790	2890570	3141020	3091980	3189260
O15021	O15021	MAST4		286387		67534.6
O15027	O15027	SEC16A	8181650	7710310	8338460	6472780	6844140	7450600
O15031	O15031	PLXNB2	4585580	4322650	4593970	5110450	4964350	4698040
O15033	O15033	AREL1	521877	595560	543953	606460	526704	585057
O15037	O15037	KHNYN	887418	882472	957073	670988	724595	771037
O15040	O15040	TECPR2	821768	831856	922198	662151	684359	776633
O15042	O15042	U2SURP	8203210	7730080	7974100	8810010	8916430	8678310
O15047	O15047	SETD1A	2321510	2233500	2373050	2534010	2563940	2447340
O15054	O15054	KDM6B	269811	254655	242700	311674	288250	271624
O15056	O15056	SYNJ2	1514360	1515670	1578390	1133320	1179830	1273130
O15061	O15061	SYNM	1419400	1473800	1431660	1498890	1504050	1402530
O15062	O15062	ZBTB5	431583	559624	755435	682332	836679	793693
O15063	O15063	GARRE1	874120	804880	939935	998467	815139	918548
O15066	O15066	KIF3B	1455530	1392350	1639160	1088670	1274140	1487590
O15067	O15067	PFAS	4529720	4724880	4745770	3819820	4058780	4622980
O15075	O15075	DCLK1	1729360	1975350	1862120	1222730	1392070	1583680
O15078	O15078	CEP290	1892810	1664920	1893910	2085590	1821040	2032500
O15083	O15083	ERC2	365614	494237	542347	382591	433589	486920
O15084	O15084	ANKRD28	1581310	1667270	1732810	1148030	1199130	1496470
O15085	O15085	ARHGEF11	525635	391139	417228	251832	319038	388349
O15091	O15091	PRORP	1531580	1549130	1594830	1866830	1740160	1643240
O15111	O15111	CHUK	1584540	1542100	1713150	1118770	1360870	1454120
O15116	O15116	LSM1	2696440	2791370	2945940	1948900	2357160	2531810
O15118	O15118	NPC1	5246970	4989860	5024160	5334410	6054200	5704720
O15120	O15120	AGPAT2	1457680	1218170	1154420	1431930	1267370	1314580
O15121	O15121	DEGS1	796003	790578	765752	774505	779139	877082
O15126	O15126	SCAMP1	5542920	5790260	5720690	5995970	5440670	5601860
O15127	O15127	SCAMP2	5388650	5701490	5462150	6011140	6492710	5657150
O15143	O15143	ARPC1B	12825100	11787200	11534400	9813360	9012870	10761700
O15144	O15144	ARPC2	38312800	38502400	39675700	29680100	33411500	34040100
O15145	O15145	ARPC3	27580300	28994600	32587900	23616900	26373100	28379500
O15151	O15151	MDM4	125994	201078	153344	66661.7	135403	141281
O15155	O15155	BET1	1142840	1152870	968231	1389790	1296590	995126
O15156	O15156	ZBTB7B	1936640	1854410	1838350	2565370	2455870	1762530
O15160	O15160	POLR1C	3369160	3249550	3285520	3364700	3314520	3336550
O15162	O15162	PLSCR1	530566	594880	449423	511800	538249	481754
O15164	O15164	TRIM24	7247750	7143150	6899940	8078420	7520210	7977300
O15169	O15169	AXIN1	631124		602500	389144	558353	610487
O15173	O15173	PGRMC2	15255100	15312100	16572800	17583100	19298000	16976500
O15182	O15182	CETN3	572401	614435	620973	575916	643499	609578
O15194	O15194	CTDSPL	707967	693660	607853	821206	739747	714803
O15211	O15211	RGL2	687911	734268	727547	541001	591578	634590
O15212	O15212	PFDN6	4406010	7139060	8358080	2073380	3816750	5837300
O15213	O15213	WDR46	6832120	6682840	6490730	7693480	7978020	7579840
O15226	O15226	NKRF	5721600	5672140	5488990	6266700	5746530	6029120
O15228	O15228	GNPAT	1598210	1691860	1582230	1851450	1838550	1769010
O15230	O15230	LAMA5	12073300	11768000	11667900	12679100	12512300	12257900
O15231	O15231	ZNF185	12145200	12279800	12946500	10623700	10512000	11311700
O15234	O15234	CASC3	1490390	1354810	1547820	1363940	1426280	1325700
O15235	O15235	MRPS12	2943070	2786960	3000160	3649470	2987550	3072890
O15239	O15239	NDUFA1	306726	257932	280046	361600	358213	359119
O15243	O15243	LEPROT	546378	621364	129575	654277	686290	280964
O15247	O15247	CLIC2	1045890	1005750	1014560	726735	829974	936674
O15254	O15254	ACOX3	2626920	2446900	2532390	2805430	2909170	2707130
O15258	O15258	RER1	6550230	6755360	6331320	6220140	7067060	6081980
O15260	O15260	SURF4	21222900	21399800	21127000	21085600	23057000	24247200
O15264	O15264	MAPK13	2424590	2771670	2525580	1713230	1967130	2241710
O15265	O15265	ATXN7	2414240	2520070	2128500	2365110	2637160	2609000
O15269	O15269	SPTLC1	7245610	6992510	6480340	8111100	7616640	7993510
O15270	O15270	SPTLC2	3048990	3251120	3230950	3587220	3484290	3720140
O15294	O15294	OGT	5197850	5273110	5287760	5426430	5432790	5452860
O15297	O15297	PPM1D	2049470	2341750	2122440	2527810	2278140	2244000
O15304	O15304	SIVA1	1245160	1451250	1384870	1294790	1285290	1303110
O15305	O15305	PMM2	4666260	4370640	4809060	3514980	3952080	4171670
O15315	O15315	RAD51B	1293280	1328660	1294210	1410370	1490260	1422830
O15318	O15318	POLR3G	772115	783504	878144	830018	1026430	932655
O15321	O15321	TM9SF1	4673990	4122730	4193340	4442310	4951180	4406580
O15327	O15327	INPP4B	1299400	1282480	1365290	844272	978736	1165860
O15344	O15344	MID1	1240750	1326670	1405920	957032	1055450	1127160
O15347	O15347	HMGB3	31207400	29355100	31279800	26523100	29908400	33063500
O15355	O15355	PPM1G	26924500	28056100	30543500	27268500	27865300	27330900
O15357	O15357	INPPL1	3900440	3789580	4133700	2687540	3060340	3407900
O15360	O15360	FANCA	1226420	1076460	1181540	1141180	1422950	1229410
O15371	O15371	EIF3D	17463100	18299200	18722400	14277500	14870600	16416500
O15372	O15372	EIF3H	26630000	26044100	28874200	21054400	22924100	24506900
O15379	O15379	HDAC3	2249160	2148990	1963530	2269170	2015840	2155180
O15381	O15381	NVL	14032500	13446300	13795700	16269900	16246100	15894600
O15382	O15382	BCAT2	5510060	5563010	5413610	6235300	6617520	6159810
O15392	O15392	BIRC5	829609	881908	806553	610278	827792	818530
O15397	O15397	IPO8	9834640	9210050	9481310	7475680	7824050	8237970
O15400	O15400	STX7	5395870	5638630	5568340	6206170	5801680	5932620
O15417	O15417	TNRC18	936918	915922	894174	1277580	1059920	1009570
O15427	O15427	SLC16A3	49245300	48119300	53043800	59644300	58427700	56623800
O15431	O15431	SLC31A1	442431	347540	413592	377977	390438	348760
O15439	O15439	ABCC4	2491260	2373480	2319480	2602150	2703690	2545230
O15440	O15440	ABCC5	187046		191018	216232	196808
O15446	O15446	POLR1G	5110850	4781900	5209570	5349670	5606140	5633780
O15457	O15457	MSH4	1717300	1624610	1293290	1514790	924557	1379440
O15460	O15460	P4HA2	9726750	9154960	8825220	10564700	10652500	10020200
O15479	O15479	MAGEB2	344449	251556	487605	337640	405017	398224
O15484	O15484	CAPN5	831859	959072	813136	1032900	887810	813783
O15498	O15498	YKT6	2624240	2552480	2572790	1904430	2242950	2513020
O15499	O15499	GSC2	466891	490294	474952	276444	419945	468271
O15504	O15504	NUP42	5972670	6230840	6599130	6479810	6278840	6400470
O15511	O15511	ARPC5	58694900	60100700	62130000	51511100	52576100	55624000
O15514	O15514	POLR2D	2936480	3244440	2928210	3176540	3214890	3120320
O15516	O15516	CLOCK	854189	867901	895406	887012	814618	736731
O15519	O15519	CFLAR			438599		296493	237768
O15523	O15523	DDX3Y	1638870	1750400	1593010	1464400	1654140	1544210
O15525	O15525	MAFG	1203260	1122140	1060570	1164280	1164930	1136240
O15530	O15530	PDPK1	7020710	7200670	7468340	4695030	5778730	6287110
O15533	O15533	TAPBP	8459080	6886150	8764040	12055400	12019100	8612880
O15534	O15534	PER1		1691720	1563750	1880460	1855160	1867890
O15535	O15535	ZSCAN9	83076.8	69839.3	45978.3	84084.8	73569.6
O15541	O15541	RNF113A	2767710	2503870	2433420	2351660	2349890	2510320
O15550	O15550	KDM6A	1971270	2015990	2060850	2129530	2148600	2088360
O15551	O15551	CLDN3	2784250	2788420	2580300	2830020	2795170	2859350
O15554	O15554	KCNN4	1928700	1906930	1803260	1862790	2040690	1817000
O43143	O43143	DHX15	43118200	39361500	40273700	43575900	43395100	43317600
O43148	O43148	RNMT	12788600	13495900	13084200	13575900	13023400	13440000
O43149	O43149	ZZEF1	1067620	1025160	1138020	732291	881469	1005560
O43150	O43150	ASAP2	303102	311420	311144	281308	239171	330151
O43151	O43151	TET3	838800	568259	877943	777486	1123590	848272
O43156	O43156	TTI1	2569300	2978110	2644160	2494310	2205820	2490700
O43157	O43157	PLXNB1	761754	826349	788415	845681	724747	828330
O43159	O43159	RRP8	2781980	2642840	2910910	3156010	2909830	2605120
O43164	O43164	PJA2	430874	536635	549975	433827	314150	556615
O43166	O43166	SIPA1L1	3308570	3443190	3285550	4017560	3728620	3679990
O43167	O43167	ZBTB24	67631.9	102957	90172.4	265977	118921	148678
O43169	O43169	CYB5B	11562600	10910500	12378700	12437500	14439100	13967600
O43172	O43172	PRPF4	13119900	12818600	12187100	14172700	14766600	14159700
O43175	O43175	PHGDH	30106900	31356700	33183000	21847600	25430600	28572600
O43181	O43181	NDUFS4	1297670	1249760	1079900	1475630	984969	1299530
O43187	O43187	IRAK2	464084	379952	303297	142154	119694	317171
O43189	O43189	PHF1	1243670	1329740	1218910	1295200	1287680	1074600
O43194	O43194	GPR39	1165200	846352	683392	1020860	944449	1081820
O43237	O43237	DYNC1LI2	7719300	7292390	7583770	4853970	5939700	6617900
O43242	O43242	PSMD3	11815400	11906000	13105700	11115400	11564900	12250700
O43251	O43251	RBFOX2	7105560	6369060	6579250	7270960	6289490	6763320
O43252	O43252	PAPSS1	7814530	7217330	7464200	6564360	7291360	7450670
O43257	O43257	ZNHIT1	440651	388373	424656	402874	503796	538332
O43264	O43264	ZW10	7024350	6890750	7482350	6506100	6769410	6818930
O43272	O43272	PRODH	3103460	3482820	3039740	3419630	3162380	3573290
O43278	O43278	SPINT1	5493350	5251200	5001220	5063910	5296840	5007760
O43290	O43290	SART1	11578200	10882300	10624300	12156400	12778800	11162300
O43291	O43291	SPINT2	2540680	2269500	2542600	2790240	2690900	2857090
O43292	O43292	GPAA1	12005700	10983600	11864000	13477800	13436900	12788800
O43293	O43293	DAPK3	2089420	2007230	2129990	1825830	1531640	1863390
O43294	O43294	TGFB1I1	1045750	1134120	1130310	826998	979889	985418
O43296	O43296	ZNF264	531040	814719	302891	847442	837304	1246010
O43298	O43298	ZBTB43	4572080	4905230	5091860	5792970	5270600	5312710
O43299	O43299	AP5Z1	267518	283281	306617	238287	275730	281494
O43303	O43303	CCP110	1132290	873597	1062570	806840	969108	880445
O43309	O43309	ZSCAN12	379705	394667	332508	406645	396674	239738
O43310	O43310	CTIF	287098	273101	276063	239185	303413	145709
O43314	O43314	PPIP5K2	995249	1089110	1047870	846115	850191	987745
O43318	O43318	MAP3K7	1248220	1315210	1433770	960368	1035620	1135340
O43324	O43324	EEF1E1	10655500	10070800	10290600	8480500	9077250	9503740
O43325	O43325	LYRM1	143140	144721		193361	115949
O43353	O43353	RIPK2	1706890	1714870	1841760	1178470	1471550	1580920
O43379	O43379	WDR62	876541	917317	816328	672467	631849	877818
O43390	O43390	HNRNPR	89306000	91079800	89347700	101579000	100530000	95493300
O43395	O43395	PRPF3	7793990	7825970	7971350	8754400	8422960	8565150
O43399	O43399	TPD52L2	28677500	28588500	30403900	23772800	26971600	28941700
O43402	O43402	EMC8	7312170	7570500	6806870	7109920	7009650	7302800
O43414	O43414	ERI3	1199200	1385350	1456260	1060620	1213640	1086730
O43422	O43422	THAP12	2460550	2406480	2492280	2733100	2735430	2641110
O43426	O43426	SYNJ1	260298	465215	401502	369472	393230	312676
O43427	O43427	FIBP	1425870	1642780	1440180	1420970	1534660	1659140
O43432	O43432	EIF4G3	1808620	1784100	1850310	1618030	1695710	1759020
O43439	O43439	CBFA2T2	199427	269098	207888	245010	234007	233444
O43447	O43447	PPIH	4046500	4365260	4737620	4717370	4627520	4177090
O43462	O43462	MBTPS2	573175	580684	340120	692953	606192	460226
O43463	O43463	SUV39H1	1149880	1137020	1024740	1322000	1254030	1373410
O43464	O43464	HTRA2	2413550	2332470	2268450	2828470	2578010	2602890
O43474	O43474	KLF4	848936	620616	879139	824092	938588	952857
O43482	O43482	OIP5	490970	529212	602168	598245	675224	554910
O43488	O43488	AKR7A2	10501800	9458290	10512900	8602440	9502510	9541120
O43491	O43491	EPB41L2	901501	877769	841035	947878	824737	1002550
O43493	O43493	TGOLN2	3684780	3783280	4491490	4390360	3714500	3822880
O43502	O43502	RAD51C	1356200	1537630	1261790	1221790	1277930	1374320
O43504	O43504	LAMTOR5	1184650	2272500	1829640	1310900	1527360	1661540
O43505	O43505	B4GAT1	565492	576062	577114	591321	587425	440514
O43513	O43513	MED7	354292	483077	456191	330793	507815	334852
O43520	O43520	ATP8B1	921173	1039140	1057040	1008020	1070720	964458
O43521	O43521	BCL2L11		278985	278914			248641
O43524	O43524	FOXO3	961967	815473	1049130	580353	525906	841508
O43542	O43542	XRCC3	2068750	2295280	2395220	1896710	2096450	2302220
O43556	O43556	SGCE	1689030	1656430	1706550	1566920	1372990	1845380
O43566	O43566	RGS14	632378	747056	670519	560073	535745	665255
O43567	O43567	RNF13	183334	239925	251154	287770	259293	342517
O43572	O43572	AKAP10	869243	859795	805971	565552	645664	718518
O43581	O43581	SYT7	692439	652971	666845	707667	736588	702856
O43583	O43583	DENR	4406520	3849640	4668040	3327900	3421990	4223280
O43592	O43592	XPOT	6998480	7417880	7948920	4278610	4748440	5994880
O43597	O43597	SPRY2	424885	364886	476875	415185	488114	509027
O43598	O43598	DNPH1	2475050	2474660	2192530	1749180	1693260	2343290
O43609	O43609	SPRY1	521705	576501	575193	623485	724881	651291
O43615	O43615	TIMM44	7023000	6525060	6808500	7610750	7457390	7202060
O43617	O43617	TRAPPC3	2581820	2686860	2874440	2572840	2747360	2688170
O43623	O43623	SNAI2	74864.5	92445.4	24545	144299	77141.7
O43633	O43633	CHMP2A	4084300	4491370	4200120	3123320	3289000	3531590
O43657	O43657	TSPAN6	1087200	1038800	992490	827290	1019960	975613
O43660	O43660	PLRG1	6210940	5853150	5897710	6388350	6585310	6180270
O43663	O43663	PRC1	5835380	5933520	5801270	5915270	5815700	5948400
O43665	O43665	RGS10	1066650	1105320	1262740	909317	972535	1207490
O43670	O43670	ZNF207	9696520	10044600	9471170	9824760	9837620	9955290
O43674	O43674	NDUFB5	5566460	4833880	4560840	5765800	5727740	5654040
O43676	O43676	NDUFB3	7567310	8464300	7209870	9777830	9421870	8446340
O43678	O43678	NDUFA2	7040700	7437120	7264680	6927660	7090260	6876120
O43681	O43681	GET3	11347200	12934100	11033700	10917600	10897900	10822800
O43683	O43683	BUB1	419728	443942	457671	390525	332718	433957
O43684	O43684	BUB3	23647500	22234600	23152800	23912300	23963300	22752000
O43688	O43688	PLPP2	2084750	1561780	1532690	1867960	2287490	2045400
O43707	O43707	ACTN4	181499000	184484000	192555000	139082000	152919000	162841000
O43708	O43708	GSTZ1	3384620	3186210	3371130	2963960	3271970	3455380
O43709	O43709	BUD23	1619400	1299040	1476170	1469400	1422760	1313380
O43716	O43716	GATC	1686330	1827760	1853580	1829430	1975150	1858380
O43719	O43719	HTATSF1	5028630	4585110	4897150	5366710	5229870	4974460
O43734	O43734	TRAF3IP2	1624620	1110740	1291160	1021260	1776070	1767350
O43739	O43739	CYTH3	267760	286056	337207	271850	210219	251324
O43741	O43741	PRKAB2	1652770	1513960	1946790	1397420	1293020	1582740
O43747	O43747	AP1G1	9309830	8882840	9103330	7579590	8110530	8499380
O43752	O43752	STX6	4763880	4610400	4729790	5164420	5575050	5161220
O43760	O43760	SYNGR2	10282000	11037200	10181300	9391850	10179800	9236550
O43761	O43761	SYNGR3	329820	249550	293430	150300	428912	316018
O43765	O43765	SGTA	4278180	3973540	4204520	3040050	3504260	4009480
O43766	O43766	LIAS	1593040	1345860	1519210	1485080	1903720	1644470
O43768	O43768	ENSA	5212800	4687840	6497560	3373340	4143370	4501860
O43772	O43772	SLC25A20	2221940	2076620	2029820	2093140	2422760	2120900
O43776	O43776	NARS1	18133200	18412400	18625900	13365200	15283000	16900900
O43790	O43790	KRT86	1535020	1585710	1631030	1041610	1424320	1417730
O43791	O43791	SPOP	804273	790089	834331	856896	837696	858758
O43795	O43795	MYO1B	11060000	10097000	10782500	11669300	11974200	10936000
O43805	O43805	SSNA1	272709	473820	723974		176670	277225
O43808	O43808	SLC25A17	1410610	1396240	1363060	1476730	1426810	1586050
O43809	O43809	NUDT21	25817900	26071200	22800600	27250400	26710900	27748100
O43813	O43813	LANCL1	5528600	5415730	5670390	3658330	4299660	4662940
O43815	O43815	STRN	2903470	3122420	3038080	2881930	3037690	3031100
O43818	O43818	RRP9	10634100	10251400	10052800	12829600	11604800	12025600
O43819	O43819	SCO2	3406980	2589470	3353790	3424670	3073290	3189420
O43822	O43822	CFAP410	309245	306325	359257	213078	223641	222759
O43823	O43823	AKAP8	2771780	2774310	2589030	2862620	2930300	2901950
O43824	O43824	GTPBP6	778183	909408	901227	870686	925398	879456
O43826	O43826	SLC37A4	2498970	2639120	2681680	2854640	3290810	2782090
O43829	O43829	ZBTB14	656965	567154	580481	643940	544338	626081
O43837	O43837	IDH3B	7287590	6758090	7056600	8188400	7642600	7596750
O43847	O43847	NRDC	3317820	3465180	3203960	2423840	2761630	3114170
O43852	O43852	CALU	39655500	38783600	37698900	39369900	43084600	39946100
O43854	O43854	EDIL3	2752670	2495580	2339040	2708340	2703400	2631220
O43861	O43861	ATP9B	194657	355494	338274	243904	237587	283586
O43865	O43865	AHCYL1	3218490	3335660	3374230	2484410	2769460	2945650
O43896	O43896	KIF1C	365044	403932	326389	278218	364308	346930
O43909	O43909	EXTL3	2243040	2364390	2171010	2498150	2608980	2248750
O43913	O43913	ORC5	3945240	4047460	3719620	3825970	4272890	3788750
O43920	O43920	NDUFS5	4436660	3676210	3563920	4472750	4643180	4086100
O43924	O43924	PDE6D	2530650	2462460	2580240	1124880	1490850	1617200
O43929	O43929	ORC4	2479740	3021420	2630640	3063370	2789300	2847660
O43933	O43933	PEX1	730572	638349	767380	767161	714899	741741
O60216	O60216	RAD21	11017800	10519400	10588500	12017600	12180000	11694400
O60218	O60218	AKR1B10	245258	289208	212803		2485270	381968
O60220	O60220	TIMM8A	907928	1573480	2020580	929496	882915	1373650
O60229	O60229	KALRN	1613250	1505840	1514870	1669880	1694390	1691900
O60231	O60231	DHX16	5430360	5099780	5116860	5544940	5817500	5517140
O60232	O60232	ZNRD2	3382070	5988090	6089720	2160090	2812430	4075910
O60234	O60234	GMFG	621088	474138	701892		690559	590892
O60238	O60238	BNIP3L	1093480	1754280	1692380	1919540	1726200	1250760
O60244	O60244	MED14	2628200	2449010	2446010	2789490	2837060	2570300
O60245	O60245	PCDH7	705246	685625	630575	732183	690168	664009
O60256	O60256	PRPSAP2	6971330	6847420	7143270	4720160	5611610	6091470
O60264	O60264	SMARCA5	23159500	21518700	22053800	24843800	25336800	23887200
O60266	O60266	ADCY3	1328790	1271080	1216960	1356610	1301620	1239800
O60271	O60271	SPAG9	4461380	4555880	4900970	3055760	3783720	4062980
O60279	O60279	SUSD5	192286	148049	154092	171018	102821
O60281	O60281	ZNF292	953869	960328	940900	1068890	990576	1012490
O60282	O60282	KIF5C		61567.2		45506.3	61343.7
O60287	O60287	URB1	4346860	4235050	4096640	4510640	4454880	4216710
O60291	O60291	MGRN1	1390280	1369030	1324540	1424520	1489200	1549070
O60292	O60292	SIPA1L3	9890920	9292500	9510820	10105900	10833300	9367460
O60293	O60293	ZFC3H1	1391420	1409180	1369580	1526520	1471160	1447650
O60294	O60294	LCMT2	3933530	4049840	4130950	2599100	3415780	4179260
O60303	O60303	KATNIP	181342	166889	144357	124242		155318
O60306	O60306	AQR	7613800	7366480	7398780	8263300	8252560	8075720
O60307	O60307	MAST3	90982.7	115909	92534.4	48258.4	96375.9	59947.5
O60308	O60308	CEP104	10501100	11298800	11332200	13385800		11671000
O60313	O60313	OPA1	11273500	10461600	10660500	12128500	12214200	11366900
O60318	O60318	MCM3AP	1362860	1352050	1297650	1567200	1419340	1337790
O60330	O60330	PCDHGA12	514868	599518	494478	569695	477797	557809
O60333	O60333	KIF1B	1651820	1764570	1782080	1254300	1521980	1660470
O60336	O60336	MAPKBP1	288864	588646	336127	411393	319021	237327
O60337	O60337	MARCHF6	623544	608108	613837	760894	662506	662758
O60341	O60341	KDM1A	4783240	4683280	4610210	5076340	5096630	4905530
O60343	O60343	TBC1D4	2059080	2042990	2256030	1551860	1826810	2072110
O60353	O60353	FZD6	1599800	1619260	1562460	1585910	1634560	1522240
O60361	O60361	NME2P1	9152340	12189200	12759800	12609100	8672080	9020200
O60427	O60427	FADS1	4135730	4073450	3561980	4582560	4186750	4110340
O60437	O60437	PPL	5840910	5858890	5998500	5221800	5400210	5797670
O60443	O60443	GSDME	496562	493937	477474	283889	392011	450480
O60447	O60447	EVI5	903138	801363	717103	619376	793493	838928
O60449	O60449	LY75	488699	409321	390832	462928	442596	455814
O60462	O60462	NRP2	3723150	3758460	3740140	4239570	4219660	4229230
O60476	O60476	MAN1A2	3852890	3778370	3658770	4209880	4158550	3812630
O60487	O60487	MPZL2	2280780	2063270	1963540	2564820	2226960	2141320
O60488	O60488	ACSL4	6028260	5880530	5734540	6405380	6314910	5957820
O60493	O60493	SNX3	7137050	8088520	7878710	5655200	6000970	6158630
O60499	O60499	STX10	1622000	1704760	1581570	1744610	1710690	1725900
O60502	O60502	OGA	2563510	2704250	2696950	2207310	2284370	2436110
O60503	O60503	ADCY9	391150	406514	423553	475265	444841	416687
O60504	O60504	SORBS3	2430180	2483060	2625810	1842550	2171170	2355850
O60506	O60506	SYNCRIP	57381700	58347900	57706700	57798600	60541900	60669600
O60507	O60507	TPST1	844366	722584	659387	687325	798604	836742
O60508	O60508	CDC40	2469120	2596550	2465600	2958640	2847300	2610020
O60512	O60512	B4GALT3	814159	835877	754953	883185	839828	843318
O60513	O60513	B4GALT4	420981	407081	515641	531969	578883	517823
O60518	O60518	RANBP6	2893720	2600630	2653990	2848480	2767700	2818180
O60524	O60524	NEMF	3578210	3836550	3938780	2815710	2873910	3211540
O60547	O60547	GMDS	4578390	4576280	4221040	3476130	3780490	4231700
O60548	O60548	FOXD2	454548	508439	420249	335954	382318	415214
O60551	O60551	NMT2	662770	630428	678699	380013	514040	603784
O60563	O60563	CCNT1	2277500	2105190	2261070	2561780	2542050	2584640
O60566	O60566	BUB1B	2117090	2363040	2382380	1536040	1635850	1960960
O60568	O60568	PLOD3	11701900	10921200	11282800	12682500	12471200	12707100
O60573	O60573	EIF4E2	3176040	3049110	3335620	2473220	2716200	2747200
O60583	O60583	CCNT2	565869	553254	600246	633387	562487	806334
O60603	O60603	TLR2	483417	332917	406035	482914	530599	517801
O60610	O60610	DIAPH1	6889340	7064460	7567270	5199380	6036450	6469880
O60613	O60613	SELENOF	2784420	2453810	2854810	3154500	3525350	3039250
O60635	O60635	TSPAN1	885897	1079880	1192290	1218040	1308700	1348280
O60637	O60637	TSPAN3	1175860	1293750	996264	898556	894076	814564
O60645	O60645	EXOC3	2685400	2679870	2546090	2356900	2505970	2634860
O60658	O60658	PDE8A	896641	933984	914235	1068120	901552	993901
O60664	O60664	PLIN3	12020300	12606000	12118200	9692300	10919600	11795100
O60669	O60669	SLC16A7	660973	690065	756646	630322	659906	657886
O60671	O60671	RAD1	689517	619580	618787	482380	640750	558063
O60674	O60674	JAK2	521382	613739	579574	557894	779121	600651
O60675	O60675	MAFK	384902	393725	419339	394727	478742	334855
O60678	O60678	PRMT3	2539010	2649710	2773780	1836810	2022380	2291570
O60683	O60683	PEX10	634490	598938	563516	625814	664369	650992
O60684	O60684	KPNA6	11972200	11383000	11888300	9936310	11612700	11274200
O60687	O60687	SRPX2	937816	1095200	1091040	1033110	1064100	1080990
O60701	O60701	UGDH	30872700	31698500	31279300	28400200	30769400	31591900
O60716	O60716	CTNND1	33270600	32791500	32163700	36403100	36368800	34766300
O60725	O60725	ICMT	661720	595543	556778	538124	666399	485475
O60733	O60733	PLA2G6	1723970	1790110	1510210	1660250	1809960	1859880
O60739	O60739	EIF1B	1140500	1172560	1401570	636580	838744	989305
O60749	O60749	SNX2	5141460	5174630	4994260	4013200	4720660	5128370
O60762	O60762	DPM1	28637300	26756900	26194800	28749300	29896600	26871200
O60763	O60763	USO1	8605530	8942000	8853100	7020030	7840770	8085520
O60779	O60779	SLC19A2	552678	507513	429191	588756	537632	460605
O60783	O60783	MRPS14	2058890	2114950	1725810	2531410	2210520	1906140
O60784	O60784	TOM1	6576600	7208570	6716570	5591310	6020510	6633570
O60814	O60814	H2BC12	127147000	106862000	118272000	131411000	143931000	107098000
O60825	O60825	PFKFB2	8202410	8870840	8677500	6951180	7747400	8258850
O60826	O60826	CCDC22	2959080	3372100	3417690	2246380	2421760	2856560
O60828	O60828	PQBP1	14053800	13312600	13888700	13769300	13933800	14111000
O60830	O60830	TIMM17B	3270940	2853120	3253200	3674360	3585910	3451550
O60831	O60831	PRAF2	8330280	8325590	8786680	9984180	9333160	9337130
O60832	O60832	DKC1	7404790	7466120	7185350	8610050	8802070	7914370
O60841	O60841	EIF5B	16374700	16150700	17213800	12556700	13706000	14956000
O60858	O60858	TRIM13	386094	473468	405980	475726	465987	430273
O60869	O60869	EDF1	14749500	16535100	18563500	12419100	13347400	16041200
O60870	O60870	KIN	3035630	2933240	2912840	2895990	2930790	3222820
O60879	O60879	DIAPH2	1385540	1508700	1567190	1180890	1171860	1341820
O60884	O60884	DNAJA2	8681610	8627430	8953590	6823660	7563740	8478920
O60885	O60885	BRD4	4396910	4571620	4480950	5052280	4505980	4476900
O60888	O60888	CUTA	5533410	6554500	6437450	4145250	5437290	5225220
O60890	O60890	OPHN1		76997	185956	95489.3	193794
O60906	O60906	SMPD2	598234	633456	672743	533302	682974	701586
O60907	O60907	TBL1X	1456530	1619710	1347880	1298690		1622200
O60921	O60921	HUS1	18317800	17231800	17371900	16475600	16718600	17656500
O60925	O60925	PFDN1	3695720	7786990	8198000	1946760	3022960	4785810
O60927	O60927	PPP1R11	1042430	1077600	913503	772922	880995	882343
O60930	O60930	RNASEH1	2595000	2281940	2377730	2208050	2661730	2557250
O60934	O60934	NBN	4552410	4856760	4716240	5060700	4975350	4952740
O60936	O60936	NOL3	4588050	4409970	4974960	3185990	3391620	3910360
O60942	O60942	RNGTT	1840660	1818330	1812360	1682810	1703590	1737230
O75027	O75027	ABCB7	3646790	3898900	3268600	4634640	4008040	3877320
O75044	O75044	SRGAP2	2429690	2369530	2591330	1905360	2156540	2507830
O75052	O75052	NOS1AP	718202	722894	727684	767271	736285	773771
O75056	O75056	SDC3	676221	868384	652794	577421	729498	763442
O75061	O75061	DNAJC6	634738	681902	582237	555609	542625	608745
O75063	O75063	FAM20B	2466260	2518680	2518270	2742850	2726110	2843070
O75064	O75064	DENND4B	1098380	1195910	1109680	894434	946644	1104910
O75071	O75071	EFCAB14	359031	368176	309971	401750	416178	450657
O75072	O75072	FKTN	112369	140319	134186	126600	131790	148852
O75083	O75083	WDR1	39984200	36399200	41361900	25741800	30676700	33210600
O75084	O75084	FZD7	1051660	652176	325701	987422	523494	818356
O75093	O75093	SLIT1	2958300	3341160	3507950	4105190	3360850	3782130
O75110	O75110	ATP9A	1341370	1330710	1228200	1529060	1488790	1411700
O75113	O75113	N4BP1	7399490	6727390	7094460	5505410	5864800	6793760
O75116	O75116	ROCK2	3830930	3885720	3986220	2613960	3113150	3520460
O75122	O75122	CLASP2	2869040	2826570	2948580	2052460	2455280	2519620
O75123	O75123	ZNF623	463591	539571	437711	435985	453993	491294
O75127	O75127	PTCD1	1986640	2041680	2055210	2425750	2413710	2154580
O75131	O75131	CPNE3	14561800	14908600	14811200	9941010	11681800	12704900
O75132	O75132	ZBED4	485204	518770	460218	389987	461962	409699
O75140	O75140	DEPDC5	220928	170646	164246	156598	131233	188838
O75143	O75143	ATG13	117764	224891	191492	199722	144154	142313
O75146	O75146	HIP1R	2504000	2454140	2635640	1928070	2162380	2363030
O75147	O75147	OBSL1	1767860	1960410	1859130	1519220	1575630	1677980
O75150	O75150	RNF40	7645350	7134430	7039930	7823960	7922190	7588340
O75151	O75151	PHF2	2745080	2594680	2506080	2876300	2577700	2646370
O75152	O75152	ZC3H11A	7977450	7605500	7374670	9065510	8770400	8040130
O75153	O75153	CLUH	4842260	4982900	5122560	3591490	3965370	4619260
O75157	O75157	TSC22D2	1433800	1426570	1103820	992216	1201220	1529370
O75164	O75164	KDM4A	804645	825212	851364	875950	823215	905367
O75165	O75165	DNAJC13	3096760	3033470	3008900	3057710	3100730	3067450
O75170	O75170	PPP6R2	1266370	1403350	1196280	826854	1109470	1056890
O75175	O75175	CNOT3	1785700	1770370	1895290	1621350	1449870	1609280
O75177	O75177	SS18L1	898942	779519	524466	519641	993905	479610
O75179	O75179	ANKRD17	5116720	5385520	5576540	4233020	4242280	4833570
O75182	O75182	SIN3B	1163000	1055320	1072850	1259820	1149090	1180280
O75190	O75190	DNAJB6	3255170	3023580	3516250	2963520	3109370	3547710
O75197	O75197	LRP5	1062500	1009570	951821	919767	1070490	948183
O75204	O75204	TMEM127	390502	414147	387619	487422	383424	365189
O75208	O75208	COQ9	841228	998773	843513	1265050	1104730	1078740
O75223	O75223	GGCT	3927700	3201530	4192240	2365650	2770780	3329320
O75251	O75251	NDUFS7	6974150	5704890	6781130	7126250	7364250	7176640
O75298	O75298	RTN2	1459530	1573760	1329270	1637590	1665660	1705800
O75306	O75306	NDUFS2	15200400	14422400	14065800	15819200	15625200	14986100
O75312	O75312	ZPR1	3854580	4203910	4363130	2947580	3167310	3662070
O75317	O75317	USP12	162007	185778	222534	231299	247492	232983
O75319	O75319	DUSP11	3193580	3013020	2683540	2968100	3148110	3069620
O75323	O75323	NIPSNAP2	3440780	3353560	3446770	3671860	3502170	3723910
O75326	O75326	SEMA7A	6262050	5874080	5809240	6576810	7309710	6406900
O75330	O75330	HMMR	2000200	2069890	2147420	1940750	1962390	2241930
O75340	O75340	PDCD6	1202960	1644330	1762400	887689	1180230	1001270
O75347	O75347	TBCA	22542500	22081500	24337100	11417700	15315400	18531600
O75348	O75348	ATP6V1G1	5904750	5414070	6031460	5491250	6011220	5864510
O75351	O75351	VPS4B	1289230	1295580	1333260	925431	999212	1128230
O75352	O75352	MPDU1	8798740	8917930	8247400	9979650	9551710	10340800
O75354	O75354	ENTPD6	1725350	1848720	1882500	1798410	1974520	1823990
O75355	O75355	ENTPD3	339806	404076	450442	496231	426827	621685
O75356	O75356	ENTPD5	1006700	1094440	967416	965633	1117050	1093140
O75362	O75362	ZNF217	1079400	1141380	1006240	1272400	1216700	1225110
O75363	O75363	BCAS1	518881	495961	499879	493184	482171	543931
O75364	O75364	PITX3	422707	461948	581347	566229	538997	488669
O75367	O75367	MACROH2A1	42782200	39762000	42485900	46478100	49341200	47547600
O75368	O75368	SH3BGRL	6471550	6472980	7857660	3998790	5468240	5757130
O75369	O75369	FLNB	74485100	76013300	81599300	63831700	68105500	71048800
O75376	O75376	NCOR1	2049970	2084030	2003610	2207030	2181740	2161850
O75379	O75379	VAMP4	1395410	1631830	1371550	1471830	1259290	1459470
O75380	O75380	NDUFS6	2743020	2625590	2789760	3467340	2756050	2879610
O75381	O75381	PEX14	1723340	1755450	1724040	1786170	1901300	1768230
O75382	O75382	TRIM3	722427	813830	739744	574692	593525	679439
O75385	O75385	ULK1	1013660	999679	1006920	941407	995315	983002
O75390	O75390	CS	60132400	57656600	54736000	60933500	61413600	58778900
O75391	O75391	SPAG7	2518790	2408870	2667970	2020460	2576430	2488620
O75394	O75394	MRPL33	2649260	2368220	2300760	3190470	2943010	2861570
O75396	O75396	SEC22B	18871600	16721200	17523100	18648600	18247300	17512700
O75400	O75400	PRPF40A	15599500	15045800	14895600	16583600	16487500	16298800
O75410	O75410	TACC1	3683680	3611370	3521310	3725690	3640480	3773560
O75414	O75414	NME6	2352820	2191520	2503690	2704740	2542910	2727060
O75419	O75419	CDC45	898461	776493	879700	789038	774079	839567
O75420	O75420	GIGYF1	493442	464460	484536	419809	444367	403213
O75425	O75425	MOSPD3	3854280	3104730	3749350	3628130	4234000	3865060
O75427	O75427	LRCH4	4099240	4079990	4222260	4447270	4585410	4673450
O75431	O75431	MTX2	8909780	8952390	8440320	9692780	9170340	7857630
O75436	O75436	VPS26A	14647400	15847300	17047200	9548190	11107700	12874900
O75438	O75438	NDUFB1	3407450	3820750	3386850	3262540	3330930	3360190
O75439	O75439	PMPCB	7367050	7784490	6992050	8941730	8402120	8150100
O75443	O75443	TECTA	339638	438296	315254	359882
O75446	O75446	SAP30	1359620	1088150	1232370	1374330	1430150	1242920
O75448	O75448	MED24	2698590	2771100	2694960	2924410	2828200	2831530
O75449	O75449	KATNA1	568998	607963	636622	610310	672042	707055
O75460	O75460	ERN1	410299	425135	420039	423975	453937	426201
O75461	O75461	E2F6	435582	391943	433559	474639	484771	427136
O75467	O75467	ZNF324	4402900	4367610	4015780	3636070	4475770	4247680
O75475	O75475	PSIP1	15199200	15079700	15939700	17556400	17227700	16848900
O75477	O75477	ERLIN1	7247380	6453100	6795770	7631560	7496540	6936540
O75478	O75478	TADA2A	148033	119564	114085	147863	151676	148775
O75486	O75486	SUPT3H	876087	1133360	972521	1072910	1123950	1106320
O75487	O75487	GPC4	24139800	25668700	22755900	27332700	25193900	25261400
O75489	O75489	NDUFS3	10751400	9906420	9777590	10914500	11040300	11103000
O75494	O75494	SRSF10	20959500	21015500	21140000	23117700	24115900	24481100
O75496	O75496	GMNN	2211380	2072920	2027960	1959740	1606710	1946640
O75503	O75503	CLN5	1099950	1009820	1081820	1064740	1166560	1013300
O75506	O75506	HSBP1	5218810	5584540	5581910	5461000	3666370	6925890
O75509	O75509	TNFRSF21	4323630	4278550	4100290	4741590	4028210	4588420
O75521	O75521	ECI2	7093440	6808030	6793660	7786370	7587400	7581430
O75525	O75525	KHDRBS3	6319270	5455710	6411270	7530890	7073020	7107990
O75528	O75528	TADA3	633419	734083	761715	789759	792704	799965
O75529	O75529	TAF5L	1505030	1302450	1471480	1354740	1570030	1451150
O75530	O75530	EED	3120460	3189760	3006980	3093820	2963070	3135070
O75531	O75531	BANF1	20313200	30876300	33758500	13973900	21976200	23303100
O75533	O75533	SF3B1	30221200	29078700	29252400	32638500	33792200	31977600
O75534	O75534	CSDE1	10576200	10848200	10980600	8172430	8503400	8734280
O75554	O75554	WBP4	1910090	2024140	1876730	1818680	2185130	2158290
O75564	O75564	JRK	771102	719318	675095	780983	874605	773012
O75569	O75569	PRKRA	2874010	2939640	3039910	2279750	2573030	2782730
O75570	O75570	MTRF1	721819	593617	693079	897917	722201	652913
O75575	O75575	CRCP	199887	184917	220144	163108	159519	188398
O75581	O75581	LRP6	315882	409703	438336	392606	366381	486377
O75582	O75582	RPS6KA5	846458	763654	710422	824072	750257	766501
O75586	O75586	MED6	945676	1020710	1048630	1112060	1040170	1029440
O75592	O75592	MYCBP2	3058150	3017680	3263370	2643540	2822720	2930330
O75600	O75600	GCAT	937927	806241	1147980	1117270	1269310	1268760
O75607	O75607	NPM3	5770480	5506870	5148530	6418670	6291380	6178650
O75608	O75608	LYPLA1	13600800	13664500	14513000	12339600	12704600	13105700
O75616	O75616	ERAL1	2626560	2578850	2444020	3180100	2954130	2937660
O75618	O75618	DEDD	987782	1016040	867848	1012040	976194	1047910
O75629	O75629	CREG1	2500260	2183510	2101130	2100120	2322660	2270060
O75635	O75635	SERPINB7	376213	350529	372909	305676	303630	291841
O75643	O75643	SNRNP200	30639000	29324700	29774500	33185700	33264500	31800100
O75648	O75648	TRMU	1397200	1425520	1211760	1578190	1578910	1453210
O75663	O75663	TIPRL	8205140	7908010	8360310	5467630	5746050	6747810
O75665	O75665	OFD1	973011	962997	934785	1062370	1016230	976272
O75674	O75674	TOM1L1	1934270	1950660	1946240	1342980	1680060	1828610
O75676	O75676	RPS6KA4	6292710	6862570	6000580	6332450	6335380	6802510
O75683	O75683	SURF6	6285940	8299180	7451060	8477300	8169310	7980290
O75688	O75688	PPM1B	1943140	2263180	2295250	1556210	1676060	2274550
O75689	O75689	ADAP1	1103470	1258960	1207570	869156	1072330	1106450
O75691	O75691	UTP20	8107410	7878690	7965330	9087300	8834000	8169960
O75694	O75694	NUP155	10686300	10653300	10613600	11310900	11711700	11102500
O75695	O75695	RP2	3614230	3266140	3493900	3872730	3421830	3303720
O75712	O75712	GJB3	420380	413619	565095	512863	429133	463051
O75716	O75716	STK16	312895	311706	328639	401523	352676	367519
O75717	O75717	WDHD1	6799700	6463170	6717740	7349270	7176930	7350510
O75718	O75718	CRTAP	5647720	5964410	5655860	7052090	6134820	6690240
O75746	O75746	SLC25A12	7240650	7127120	7059870	7888070	8001020	7411010
O75764	O75764	TCEA3	615636	676775	677068	718677	572752	734431
O75771	O75771	RAD51D	167502	142044	116490	137581	145467	127043
O75781	O75781	PALM	373299	333351	390659	421313	472391	383445
O75787	O75787	ATP6AP2	2630480	2375920	2412050	2858400	2680430	2668880
O75792	O75792	RNASEH2A	3352600	3281790	3314500	2838420	3033910	3033490
O75794	O75794	CDC123	5074240	4756950	4987780	3625420	4004140	4450950
O75808	O75808	CAPN15	1404830	1215770	1718250	1346250	1395070	1352540
O75815	O75815	BCAR3	1864330	1963040	1908890	1313780	1400470	1636640
O75817	O75817	POP7	2852600	3355250	2995870	3512460	3524300	3041850
O75818	O75818	RPP40	1922640	1758810	1725130	1774330	1917990	1808590
O75820	O75820	ZNF189	501331	482392	564435	658980	415122	582468
O75821	O75821	EIF3G	7445220	7585700	8032440	5548920	6682290	6770570
O75822	O75822	EIF3J	15236700	16750200	16877000	11282300	12782000	12287900
O75828	O75828	CBR3	1951460	2072270	1690410	1353700	1396340	1752710
O75832	O75832	PSMD10	1369020	1495770	1435970	1085430	1160940	1336430
O75843	O75843	AP1G2	2506480	2535600	2551140	1881980	2006350	2388260
O75844	O75844	ZMPSTE24	5280140	4825380	4535480	5508220	5291820	5100410
O75864	O75864	PPP1R37	936861	953726	977215	727285	821959	934597
O75865	O75865	TRAPPC6A	4800800	4893020	5165390	3432510	3709750	4426860
O75874	O75874	IDH1	19694900	19276600	19750700	14386300	16752400	18830600
O75879	O75879	GATB	1564100	1519980	1773070	1829720	2262680	1803950
O75880	O75880	SCO1	1523890	1642320	1397340	1934890	1322310	1718070
O75881	O75881	CYP7B1	1967140	2024880	1947070	2204250	2241800	2240570
O75882	O75882	ATRN	1505980	1390990	1341900	1663320	1637110	1508460
O75884	O75884	RBBP9	1052520	1070970	996763	635433	823605	985744
O75886	O75886	STAM2	1572830	1508180	1600760	1079250	1292030	1391970
O75896	O75896	TUSC2	2820190	2555610	3138810	2776960	3050490	2739700
O75907	O75907	DGAT1	2298870	2268150	2197420	1961160	2114840	1928220
O75909	O75909	CCNK	4164280	4245490	4003360	4641450	3887070	3797010
O75911	O75911	DHRS3	565513	552265	572380	670916	560084	487538
O75915	O75915	ARL6IP5	23687200	30182000	26937200	30945500	29763500	23970900
O75923	O75923	DYSF	2589510	2528580	2507940	2827050	2708790	2646970
O75925	O75925	PIAS1	1035960	969148	945928	990609	1122500	996879
O75928	O75928	PIAS2	463750	556568	517147	447069	589971	570458
O75934	O75934	BCAS2	4266980	4720390	4809130	3668640	4957700	4830590
O75935	O75935	DCTN3	2899880	2941930	3279130	1953740	2173150	2272600
O75937	O75937	DNAJC8	13354100	14588400	13857300	12167900	12913400	13597900
O75940	O75940	SMNDC1	3951810	3747480	4257560	4258150	4324850	3867590
O75943	O75943	RAD17	681691	590193	680312	634525	729368	645519
O75947	O75947	ATP5PD	19549800	17067600	19065700	20348400	21168400	18201000
O75955	O75955	FLOT1	7583650	7083740	7347380	8493220	8043290	7796710
O75962	O75962	TRIO	1783720	1738770	1777350	1343050	1531980	1647800
O75964	O75964	ATP5MG	42852500	41214700	38439600	48454000	54160200	39981300
O75970	O75970	MPDZ	995938	1035800	1029900	985951	1030250	1067250
O75971	O75971	SNAPC5				1980690	3146210
O75976	O75976	CPD	8088100	7393770	7507560	8638320	8506710	8333900
O76003	O76003	GLRX3	11326100	11504100	12519300	8129700	9490190	10217000
O76021	O76021	RSL1D1	32799000	30299800	31889100	35082600	34932900	33183900
O76024	O76024	WFS1	2186750	2336440	2073600	2534100	2233620	2300120
O76027	O76027	ANXA9	1224990	1330940	1286890	1181710	1225850	1119970
O76031	O76031	CLPX	7905570	7190620	7001870	8392380	8319800	7658960
O76041	O76041	NEBL	455731	528424	492020		444872	399640
O76054	O76054	SEC14L2	4036940	4124070	4355840	2671500	3213870	3735540
O76061	O76061	STC2	2000840	1920770	1943900	2760940	2830610	2403530
O76062	O76062	TM7SF2	1177620	1443610	958839	1244860	1179680	1295560
O76070	O76070	SNCG	19203200	22334900	23187200	15653900	15579800	17729000
O76071	O76071	CIAO1	2266890	2273260	2308290	1553800	1807300	2064940
O76074	O76074	PDE5A	696567	582408	718454	374363	524544	541936
O76075	O76075	DFFB	744436	751224	704172	702538	701474	705653
O76080	O76080	ZFAND5	2421600	2762730	2903480	1652630	2256910	2526950
O76081	O76081	RGS20	2297210	2082660	2298740	2006110	2399320	1931580
O76087	O76087	GAGE7	10271100	10686000	12952400	8486000	9674220	10182900
O76094	O76094	SRP72	8794410	9144020	9735890	7509640	8158110	8944460
O76095	O76095	JTB	985390	1306430	1272270	1366840	1081140	868432
O94760	O94760	DDAH1	2356380	2645740	2552350	1910220	1828350	2647930
O94761	O94761	RECQL4	1640690	1628980	1630290	1724950	1637950	1796620
O94762	O94762	RECQL5	1639440	1697420	1562500	1558390	1663360	1650310
O94763	O94763	URI1	1497950	1873120	1765910	1419690	1431160	1571670
O94766	O94766	B3GAT3	4607080	3865090	4341830	4739880	4833260	4878900
O94768	O94768	STK17B	775698	989361	651138	585487	581490	785716
O94776	O94776	MTA2	17202100	18032300	16347000	18811900	19823600	18417400
O94782	O94782	USP1	1716610	1695470	1652280	1617720	1791770	1638960
O94804	O94804	STK10	2866240	3087950	3388200	2111210	2385300	2543210
O94808	O94808	GFPT2	1185180	1082070	1259600	778143	1059930	1084800
O94817	O94817	ATG12	886147	979560	1069470	716125	1046250	1081350
O94822	O94822	LTN1	2297660	2385090	2316100	1521740	1811620	2077540
O94826	O94826	TOMM70	15996600	16017200	15358500	18178100	18073900	17489400
O94829	O94829	IPO13	240685	286858	324041	175417	213025	278368
O94830	O94830	DDHD2	5590860	5256830	5659980	3528350	4822220	4323570
O94832	O94832	MYO1D	20229800	19406900	18964400	21650600	21759200	20880600
O94842	O94842	TOX4	3807950	3734630	3919230	4226350	4625530	4346520
O94851	O94851	MICAL2	2468170	2502190	2371170	2777380	2742360	2661470
O94854	O94854	MACF1	3921450	4011590	3964920	4191150	4193060	4085680
O94855	O94855	SEC24D	2526310	2836320	2900670	1847730	1949650	2351000
O94864	O94864	SUPT7L	1252960	1497810	1362260	1319510	1170950	1217350
O94868	O94868	FCHSD2	129809	179813	215730			199954
O94874	O94874	UFL1	6280010	6022550	5799710	6701630	6967760	6542450
O94876	O94876	TMCC1	733142	794356	744487	851781	805807	817288
O94880	O94880	PHF14	1732150	1431370	1504250	1545360	1595340	1715590
O94886	O94886	TMEM63A	1526600	1598850	1510650	1822800	1683690	1579880
O94887	O94887	FARP2	1377370	1208710	1205670	1468540	1447910	1311930
O94888	O94888	UBXN7	3028500	3142160	3104510	2899010	3105900	3196170
O94889	O94889	KLHL18	93054.7	109521	99014.6			91727.4
O94892	O94892	ZNF432	116218	154673	91469.1			170437
O94901	O94901	SUN1	3929040	3926110	3708450	4645520	4169850	4073560
O94903	O94903	PLPBP	3125150	3328270	3663690	2625530	2995700	2840560
O94905	O94905	ERLIN2	6487500	6141980	6157610	7260750	7050570	6722060
O94906	O94906	PRPF6	19245600	17909600	19112900	22112900	21333600	20876900
O94913	O94913	PCF11	3748050	3644450	3590270	4015510	3922590	3826510
O94915	O94915	FRYL	2199880	2207960	2305520	1683400	1927390	2030280
O94916	O94916	NFAT5	477702	362139	437676	440185	403443	430233
O94919	O94919	ENDOD1	6034060	5826610	6225700	7096570	7057360	6289010
O94923	O94923	GLCE	1143470	1163850	888873	1341850	1117530	1222420
O94925	O94925	GLS	5379890	5254620	4955240	5894270	5646040	5498170
O94927	O94927	HAUS5	1383140	1382740	1516950	1053110	1185120	1366470
O94929	O94929	ABLIM3	734877	826852	743506	721266	652634	801946
O94941	O94941	UBOX5	339920		488322		469052
O94952	O94952	FBXO21	1790960	1711680	1673270	1258890	1484740	1591010
O94953	O94953	KDM4B	591762	581512	605117	663613	611763	679127
O94955	O94955	RHOBTB3	411936	392142	390489	444639	409773	375252
O94964	O94964	MTCL2	773011	841579	885348	615914	758888	787983
O94966	O94966	USP19	2945980	3101210	3025270	2700060	2879800	3034710
O94967	O94967	WDR47	1440860	1503700	1517640	1165480	1336950	1380270
O94972	O94972	TRIM37	319640	304344	318491	277414	203005	296529
O94973	O94973	AP2A2	2704320	2668920	2570210	2609450	2607240	2533440
O94979	O94979	SEC31A	9249920	9681940	10295300	6871680	8087420	8691750
O94985	O94985	CLSTN1	8691820	9988040	8687430	9838830	9753080	10489400
O94986	O94986	CEP152	854504	815568	931659	834479	781573	787906
O94988	O94988	FAM13A	1951690	2828020	2344320	2311990	2478670	2550070
O94992	O94992	HEXIM1	3702460	4160940	4086450	4421910	4521610	4289180
O95049	O95049	TJP3	2780770	2773360	2756000	2320290	2330430	2193090
O95059	O95059	RPP14	691233	681306	743452	774151	884096	887199
O95067	O95067	CCNB2	797488	893577	1202130	696879	805190	830967
O95070	O95070	YIF1A	7423360	6480010	5782610	5904080	6186130	6112830
O95071	O95071	UBR5	11380100	11234700	10807300	11983200	11850400	11875900
O95081	O95081	AGFG2	326417	264047	217469	223018	261613	280416
O95084	O95084	PRSS23	2420860	2481260	2624360	2535620	2623300	2457860
O95104	O95104	SCAF4	12590100	11903900	13064100	14225200	13894200	12599200
O95139	O95139	NDUFB6	3738310	3940400	3485590	4644950	4284320	4174110
O95140	O95140	MFN2	2803250	2701480	2653950	2969550	3009930	2831000
O95147	O95147	DUSP14	43305100	47935900	47305600	36634300		48813400
O95149	O95149	SNUPN	416149	243234	301591	237405	170419	186724
O95155	O95155	UBE4B	11037200	11415200	11433300	10165600	10803000	11105100
O95159	O95159	ZFPL1	7094320	6686140	6253340	6625630	6816480	6992870
O95163	O95163	ELP1	5441090	5754930	5674920	3909920	4413410	4869280
O95167	O95167	NDUFA3	978427	1135610	1305800	1090100	1139100	935646
O95168	O95168	NDUFB4	7969870	8592900	7957440	10041100	9016600	8795060
O95169	O95169	NDUFB8	3122010	3854200	3886110	2914020	3715720	3324890
O95171	O95171	SCEL	2176260	2294630	2372890	2153110	2065350	2092880
O95182	O95182	NDUFA7	2606290	2347730	2516280	2627130	2475520	2931860
O95197	O95197	RTN3	6597660	6724380	6459040	7170220	7216430	6980020
O95202	O95202	LETM1	11707700	10758300	10845100	12942400	12011400	12019000
O95208	O95208	EPN2	2875410	3119380	2955580	2724170	2768640	2700810
O95210	O95210	STBD1	6893310	6460200	6210000	6786670	6777330	6962130
O95214	O95214	LEPROTL1	298602	468997	354950	486990	366435	376597
O95218	O95218	ZRANB2	8050110	9113240	9496270	10190900	9761420	8926440
O95219	O95219	SNX4	3214680	3120040	3390670	2860710	3026330	3144100
O95229	O95229	ZWINT	588553	748855	659316	612685	467561	450339
O95232	O95232	LUC7L3	9676280	10643700	10004600	10989200	11573300	9929360
O95235	O95235	KIF20A	1791480	1708970	1755330	1760930	1741870	1808250
O95236	O95236	APOL3	183367	210454	148321	176139	140811	209995
O95239	O95239	KIF4A	16766300	16416700	16853000	17772000	17905700	17292100
O95243	O95243	MBD4	664234	658889	628511	755553	695490	743320
O95248	O95248	SBF1	14380500	15300300	14677900	11639000	13591900	13897500
O95249	O95249	GOSR1	7697140	7279720	6857800	7605350	7170230	7992160
O95251	O95251	KAT7	2101790	2065950	2067950	2365480	2185690	2031640
O95260	O95260	ATE1	619915	613569	702215	532682	562759	650347
O95267	O95267	RASGRP1	640351
O95271	O95271	TNKS	152354	137819	157001	182667	181059	117263
O95273	O95273	CCNDBP1	964215	968443	1041420	813166	680664	931019
O95274	O95274	LYPD3	587030	543507	549273	624180	645990	479970
O95292	O95292	VAPB	8461490	9652910	8950080	10212500	8710750	9985120
O95295	O95295	SNAPIN	4235670	4543460	4383010	3174720	4604450	4336620
O95297	O95297	MPZL1	3164540	2892500	2721340	3236690	3233080	3110120
O95298	O95298	NDUFC2	1639750	1535150	1718080	1915760	1267490	1530950
O95299	O95299	NDUFA10	5405930	5098140	4924310	6448830	5108140	6076900
O95302	O95302	FKBP9	7739900	8521060	8302800	8392280	8428080	8373320
O95319	O95319	CELF2	509960	566576	536700	542881	563720	532868
O95336	O95336	PGLS	9035930	11918300	12188600	5168220	7305930	8992230
O95340	O95340	PAPSS2	1442430	1363800	1281980	1264590	1316930	1349540
O95347	O95347	SMC2	9152420	9062280	8919880	7863680	8414100	8614360
O95352	O95352	ATG7	3377660	3389520	3409850	2373140	2697050	2992060
O95359	O95359	TACC2	841872	998854	1030380	670370	776452	862448
O95361	O95361	TRIM16	4426480	4539410	4629160	3295490	3671510	4285310
O95363	O95363	FARS2	1422150	1437760	1435010	1692550	1697430	1558540
O95365	O95365	ZBTB7A	1093950	1045410	1015150	1138220	1223240	1092160
O95372	O95372	LYPLA2	2417860	3402130	3454340	1435730	1592890	2027890
O95373	O95373	IPO7	14930000	15270600	16466300	10117100	11401600	13735600
O95376	O95376	ARIH2	1613920	1689040	1788990	1304430	1367640	1614340
O95379	O95379	TNFAIP8	1628720	1673740	1464810	1267860	1148690	1349120
O95382	O95382	MAP3K6	328178	436804	342034	290389	319076	331470
O95391	O95391	SLU7	3274650	2874520	3176880	3489770	3303000	3589940
O95394	O95394	PGM3	2627420	2708760	2750380	1944050	2317820	2410960
O95396	O95396	MOCS3	2060820	2259830	2310520	1796150	1927630	2114110
O95397	O95397	PLEKHA8P1	185528	190612	182130	173640		221326
O95400	O95400	CD2BP2	14645200	13639900	12847400	12858900	14258500	14633000
O95402	O95402	MED26	718001	760442	744820	813594	848488	825483
O95406	O95406	CNIH1	793316	756342	623430	1123310	629375	672463
O95409	O95409	ZIC2	1049170	1223490	1047390	1146220	1078620	1365090
O95415	O95415	BRI3	786742	1164780	1033360	817922	960319	1065890
O95425	O95425	SVIL	2357380	2254970	2194060	2416750	2308780	2370660
O95429	O95429	BAG4	2932670	3113700	2925040	3040850	2715640	2510260
O95433	O95433	AHSA1	13840300	13888000	13952700	9703590	10632100	12371900
O95453	O95453	PARN	3557590	3538850	3552200	3859040	3904600	3907970
O95456	O95456	PSMG1	8882510	9752410	9231310	6748090	6810800	8869770
O95466	O95466	FMNL1	3490530	3564250	3718380	3381810	3208260	2910200
O95470	O95470	SGPL1	7582990	6907310	7339020	7925430	8321150	7314300
O95476	O95476	CTDNEP1	1957180	1710480	1699690	1794150	1638150	1505430
O95477	O95477	ABCA1	354740	377509	357155	478166	375122	339842
O95478	O95478	NSA2	9705670	9051250	9335120	11636200	10109400	9697380
O95479	O95479	H6PD	4123570	3832290	3869710	4113990	4265440	4154230
O95486	O95486	SEC24A	3634490	3816110	3975220	2560570	2711490	3410910
O95487	O95487	SEC24B	6029920	6075900	6193980	4540970	4892960	5715580
O95490	O95490	ADGRL2	432709		512309	314126	484979	479065
O95503	O95503	CBX6	1622960	1358910	1745140	1419820	1508990	1481720
O95528	O95528	SLC2A10	805009	892399	800888	916756	862798	761141
O95544	O95544	NADK	453619	417533	450444	352521	319080	367648
O95551	O95551	TDP2	2445950	2315740	2421610	2143430	2056970	2181330
O95562	O95562	SFT2D2	706095	885091	1578190	824841	1078030	968272
O95563	O95563	MPC2	2478550	2140510	2393100	2521260	2439200	2610730
O95568	O95568	METTL18	1479290	1399390	1495860	1260060	1171470	1564630
O95571	O95571	ETHE1	7765120	7398080	7015270	8128100	8056370	7884840
O95573	O95573	ACSL3	15859300	15118600	15132500	17440000	17008400	16122900
O95602	O95602	POLR1A	5213920	5280400	5034060	5649050	5437760	5151190
O95613	O95613	PCNT	902105	970294	854418	832792	934850	895059
O95619	O95619	YEATS4	766692	797508	716419	867527	768235	771004
O95625	O95625	ZBTB11	2868930	2212450	2761630	3039280	3214880	3055110
O95628	O95628	CNOT4	913187	935984	1096930	796782	896924	892497
O95630	O95630	STAMBP	5232800	6113460	5734560	4270910	4790700	5612530
O95639	O95639	CPSF4	7547630	6840950	7533250	8468440	8005430	8190060
O95671	O95671	ASMTL	1446480	1439530	1508270	1091570	1120100	1362390
O95674	O95674	CDS2	3372690	2994570	2784400	2973340	2724430	2822940
O95684	O95684	CEP43	745363	779925	796947	578134	755060	806396
O95685	O95685	PPP1R3D	391056	422934	380212	232950	313372	286420
O95696	O95696	BRD1	2336600	2297610	2378910	2602640	2416030	2241070
O95707	O95707	POP4	1938150	2012010	1771290	1808270	2281970	1898550
O95714	O95714	HERC2	1607270	1574540	1618650	1491040	1540120	1522010
O95716	O95716	RAB3D	2945800	3093960	3191110	3546370	3497580	3653720
O95721	O95721	SNAP29	5376960	6015590	5688300	4355610	4616390	5327810
O95747	O95747	OXSR1	10132100	10667900	11391000	7684550	8961050	9311040
O95749	O95749	GGPS1	1370230	1211640	1099490	741376	983926	893956
O95751	O95751	LDOC1	585720	531298	492760	477790	405481	469563
O95755	O95755	RAB36	923518	1135970	1072950	1135750	930373	1289890
O95757	O95757	HSPA4L	5326950	5354590	5197350	4446920	4574050	4905080
O95758	O95758	PTBP3	9999360	8497740	9401930	9686000	9967200	9421990
O95759	O95759	TBC1D8	2785520	3080140	2914200	2261950	2397830	2714140
O95772	O95772	STARD3NL	3191760	3448350	3369420	4193650	3634520	4131770
O95777	O95777	LSM8	16616600	15876100	15561200	16421700	17646200	16991700
O95782	O95782	AP2A1	19407600	17857300	19164800	18500200	19353000	19199600
O95785	O95785	WIZ	3118480	2847880	3083450	3385230	3315790	3254270
O95786	O95786	RIGI	936317	888449	900893	695166	769112	815358
O95789	O95789	ZMYM6	241830	242171	287967	235139	324817	278006
O95793	O95793	STAU1	7526550	7584350	7744000	6080020	6601110	6901290
O95801	O95801	TTC4	5160080	5022910	5465400	3984440	4202560	4719820
O95807	O95807	TMEM50A	3925030	4156560	4522300	3836080	4069360	3706440
O95810	O95810	CAVIN2	2514140	2615440	2670530	2800320	2492830	2548830
O95816	O95816	BAG2	8679430	8229340	7852270	8104210	7554270	7799200
O95817	O95817	BAG3	4371070	4773050	4988470	3478640	3750340	3980310
O95819	O95819	MAP4K4	7690270	8079550	8349290	6449150	6796760	7487010
O95822	O95822	MLYCD	2144230	2094130	2132590	2300220	2360580	2211470
O95825	O95825	CRYZL1	8510340	8059220	9313720	6600240	7576460	8042580
O95831	O95831	AIFM1	8173170	8320500	8755160	9739550	10031000	9514420
O95834	O95834	EML2	1445000	1566690	1346360	1230170	1384920	1533390
O95835	O95835	LATS1	295414	322878	235472	189765	201570	249021
O95848	O95848	NUDT14	1391250	1406500	1379070	917362	1150900	1109420
O95857	O95857	TSPAN13	264173	355983	327245	318804	307830	260582
O95858	O95858	TSPAN15	1057840	955445	868133	1005900	994522	974836
O95861	O95861	BPNT1	3693850	3611070	3704080	2557980	3173560	3273370
O95863	O95863	SNAI1	152956	108787		139320		146793
O95865	O95865	DDAH2	4142030	4549330	4717730	2859370	3726130	4005740
O95870	O95870	ABHD16A	2908500	2826830	2799830	2930870	3205110	3023170
O95872	O95872	GPANK1	321579	232217	264203	319580	322554	264416
O95873	O95873	C6orf47	1094120	956767	1005930	1137590	1127300	931924
O95876	O95876	WDPCP		230051	239526			274245
O95881	O95881	TXNDC12	34871300	36913600	35328000	37111400	38369200	38858400
O95900	O95900	TRUB2	1827390	1745220	1632280	2034370	1839460	1964480
O95905	O95905	ECD	1011820	947527	1027930	708990	707384	820529
O95926	O95926	SYF2	2071280	1887940	1668840	2000140	2021490	2003300
O95983	O95983	MBD3	2953560	2718290	2804420	3213070	3501470	3068110
O95985	O95985	TOP3B	2685300	2641290	2488040	2130710	2221070	2598160
O95989	O95989	NUDT3	5570810	5713170	6715770	3309340	4177610	5165080
O95994	O95994	AGR2	28186000	28762100	28291000	31087800	32320000	30681600
O95995	O95995	GAS8	189848	136817		128284	211586	251265
O95997	O95997	PTTG1	925487	844412	958527	444437	606783	620559
O95999	O95999	BCL10	2233350	2072000	2337770	1575830	1751690	1990720
O96000	O96000	NDUFB10	8065750	7500770	7493520	8831390	8941650	8375850
O96005	O96005	CLPTM1	4957080	4876070	4865100	5520520	5795270	5255540
O96006	O96006	ZBED1	4522230	4821780	4897330	4671680	5038320	4428240
O96007	O96007	MOCS2	1655730	1593900	1622350	1093780	1208560	1322630
O96008	O96008	TOMM40	35121200	30968500	32779000	35675400	37599600	34263900
O96011	O96011	PEX11B	4127860	3792310	3802600	4272680	4423540	3829260
O96013	O96013	PAK4	3091980	3227170	3272970	2300540	2497560	2814880
O96017	O96017	CHEK2	997584	1000400	948716	939904	1070560	957665
O96018	O96018	APBA3	325817	443533	320630	347898	322072	328848
O96019	O96019	ACTL6A	14124700	14719100	14596900	14662300	14786600	14746900
O96020	O96020	CCNE2	383565	439114	409264	410968	397059	414528
O96028	O96028	NSD2	1913500	1971660	1971720	379949	407445	354003
O96033	O96033	MOCS2	1745210	2681280	2358120	1419460	1952080	1998410
P00156	P00156	MT-CYB	2023520	1958590	1943860	2382190	2090030	1616450
P00167	P00167	CYB5A	3910690	5075300	3820080	4735330	4833400	4808010
P00326	P00326	ADH1C	1348860	1393590	1351330	1235540	1195600	1441930
P00338	P00338	LDHA	231555000	232707000	242470000	175230000	195897000	210028000
P00367	P00367	GLUD1	33004300	31800500	32126000	36447200	36917200	34794500
P00374	P00374	DHFR	3548880	3425810	3883850	2409380	2631740	3253560
P00387	P00387	CYB5R3	29797600	29064600	28922600	32385100	30386100	29980300
P00390	P00390	GSR	29999300	30422400	31827700	25568800	28339500	29913600
P00395	P00395	MT-CO1	4977310	4952720	3987360	5541960	4809410	4459610
P00403	P00403	MT-CO2	15492300	13488700	14797200	16614300	16049900	15113500
P00414	P00414	MT-CO3	375564	490024	205874	238501	541656	470706
P00441	P00441	SOD1	2036200	3186510	3517140	1062050	2110030	3748970
P00480	P00480	OTC	712613	836070	744128	388978	466905	524417
P00491	P00491	PNP	16188600	15862600	15600000	11063700	13230600	14011100
P00492	P00492	HPRT1	18125300	19368100	20309400	12803600	14342400	17423600
P00505	P00505	GOT2	66226700	59768500	64799400	73767000	74311400	69821200
P00519	P00519	ABL1	1240430	1354100	1341370	1169850	1305640	1233840
P00533	P00533	EGFR	5027350	5026430	4990730	5481420	5544260	5312290
P00558	P00558	PGK1	102752000	99030900	108026000	69319800	82560800	93295500
P00568	P00568	AK1	12774700	11999900	14572800	7871910	10526900	11634700
P00734	P00734	F2	1022660	1026560	1268570	1277120	1487620	1256780
P00749	P00749	PLAU	4172970	4347510	4111520	4788520	4579490	4605740
P00750	P00750	PLAT	701972	647757	859648	797374	785122	779848
P00761	P00761		8420140	8760340	9855490	7386930	9168680	6629900
P00813	P00813	ADA	1544750	1308620	1466690	1043000	1298310	1484910
P00846	P00846	MT-ATP6	13225400	12667600	10094700	14614000	16598400	9045200
P00883	P00883	ALDOA	1012900	1028560	1330200	908156	986731	1192360
P00966	P00966	ASS1	1330920	1402990	1388210	1047710	1130270	1298710
P00973	P00973	OAS1	3038650	2777160	2762210	3222440	3401910	3199120
P01008	P01008	SERPINC1	2375500	2642740	2708330	2358980	3030260	2755990
P01023	P01023	A2M	1812140	1172210	1344230	1275380	1715530	1509390
P01033	P01033	TIMP1	2005960	2225340	2125240	2471860	2428710	2455940
P01034	P01034	CST3	3079310	2549430	2755660	2595940	3172790	2674820
P01106	P01106	MYC	650551	674409	697032	727498	606308	720980
P01111	P01111	NRAS	6295910	5845000	6040110	6087350	6883920	5833920
P01112	P01112	HRAS	1557980	1781760	1787080	1956400	1939200	1897990
P01116	P01116	KRAS	29845800	28493100	27285400	28324400	31408800	31898800
P01130	P01130	LDLR	2003820	2070760	2013660	2139700	2001950	2363810
P01137	P01137	TGFB1	946438	946324	894446	951901	1200800	759455
P01889	P01889	HLA-B	5535440	5001130	4915440	5778170	5718080	5430870
P01893	P01893	HLA-H	3034750	2805150	3111970	2811420	3102270	3100890
P02042	P02042	HBD	8026790	4276600	5627430	5073510	6487330	5006960
P02144	P02144	MB	1961470	2160990	1760540	1606460	1437200	1946620
P02458	P02458	COL2A1		184382			240894
P02511	P02511	CRYAB	1075660	782809	938713	669271	838663
P02533	P02533	KRT14	1680620	1086290	974977	895442	1341620	1962050
P02538	P02538	KRT6A	175362000	133092000	134559000	159228000	194871000	212230000
P02545	P02545	LMNA	249011000	212994000	236810000	268522000	273107000	263358000
P02647	P02647	APOA1	227232	297981	300558	181009	239715	205187
P02649	P02649	APOE	1661400	1681040	1752860	1985590	2127790	2073980
P02656	P02656	APOC3	156166	270286	160790	117209	166313	185004
P02662	P02662	CSN1S1	1247620	1010030	1219170	1343920	1450970	1083170
P02686	P02686	MBP	2979170	2294270	3232420	3102470	3387810	2959800
P02751	P02751	FN1	2455550	2403640	2391280	2736110	2748840	2555400
P02765	P02765	AHSG	3831770	2346890	3551030	2676950	1647790	2028810
P02768	P02768	ALB	6016700	1760350	1745700	1281310	1263890	1251600
P02769	P02769	ALB	21653000	13207900	16241400	12034700	15421400	12503600
P02771	P02771	AFP	306141	203190			175735
P02774	P02774	GC	193468	196900	152530
P02786	P02786	TFRC	36382100	36007200	35315900	37917700	36378300	35888200
P02788	P02788	LTF	7216670	5451970	4749980	5732020	5041590	5392370
P02790	P02790	HPX	359258	391506	279979	336941	447542	426519
P02794	P02794	FTH1	1335380	1295260	1329900	1102810	1419450	1235430
P02795	P02795	MT2A	2370760	947500	2134210	964733	1085400	1702700
P03886	P03886	MT-ND1	2690510	3037010	2669180	3222430	2762200	2677020
P03891	P03891	MT-ND2	1740410	1336780	1594030	742805	1732340	1831040
P03897	P03897	MT-ND3	2078940	1236080	1524340	2467390	2187930	1668260
P03905	P03905	MT-ND4	2080710	2194410	1674590	2171400	1904010	1858330
P03915	P03915	MT-ND5	1083980	1087270	1049560	1193660	1531520	1199880
P03923	P03923	MT-ND6	1952110	1738660	1895160	1921050	2399420	1932850
P03928	P03928	MT-ATP8	1591400	2110430	1941050	1769640	1393050	2204750
P04004	P04004	VTN	10783900	8551520	12711700	10710700	16097300	12135400
P04035	P04035	HMGCR	1263050	1267980	1308220	1541860	1650020	1346960
P04040	P04040	CAT	3670090	3930560	3685080	4373730	4275950	4284030
P04049	P04049	RAF1	784057	900227	717982	666913	628023	760650
P04062	P04062	GBA1	7754640	7757370	7683750	8337880	8729690	8295020
P04066	P04066	FUCA1	11360600	9962340	10626900	11982200	10238000	10066900
P04075	P04075	ALDOA	245869000	241004000	271046000	180433000	218187000	238404000
P04080	P04080	CSTB	20077600	22692900	22340100	13575400	16120100	18024500
P04083	P04083	ANXA1	104345000	108592000	114688000	77839100	87404100	103130000
P04114	P04114	APOB	3611590	3589420	3586920	3725840	3782910	3799320
P04150	P04150	NR3C1	2789060	2650570	3058470	2342600	2803070	2890660
P04156	P04156	PRNP	853116	987616	970685	841259	888676	933090
P04179	P04179	SOD2	5970450	5955810	5188670	6386220	6624290	6470790
P04181	P04181	OAT	24999000	23429000	24019700	27636000	29316400	26258800
P04183	P04183	TK1	4937360	4900190	4896520	3586820	3867910	4505210
P04264	P04264	KRT1	9915280	970830	2010000	1952540	5698790	20690500
P04350	P04350	TUBB4A	54145300	55159300	57086000	37939400	42512500	49299700
P04406	P04406	GAPDH	1083500000	1018440000	1206660000	852852000	1027410000	1145290000
P04424	P04424	ASL	3351860	3683870	3300640	2873550	2944020	3381190
P04439	P04439	HLA-A	133863000	132821000	129574000	155205000	146115000	148930000
P04626	P04626	ERBB2	3595810	3870870	3636720	4233700	3894140	3968520
P04632	P04632	CAPNS1	27652400	25283200	29152600	17429300	19670100	24034700
P04733	P04733	MT1F			56969.6
P04792	P04792	HSPB1	31479000	31645200	33280200	22313600	23903700	31226200
P04818	P04818	TYMS	1700250	1626160	1803140	1089480	1384800	1566250
P04843	P04843	RPN1	47912700	44827600	46085900	50147200	51290100	48236800
P04844	P04844	RPN2	38935400	35959100	38642600	38792200	42009000	37937200
P04899	P04899	GNAI2	22471400	21174400	21606500	23606300	23019800	22203800
P04908	P04908	H2AC4	1006010	780342	624619	1660940	1647630	1172920
P04920	P04920	SLC4A2	3203740	3410330	3334980	3772130	3512050	3500600
P05023	P05023	ATP1A1	60841900	58057100	59098900	66460300	65845400	64534700
P05026	P05026	ATP1B1	71374400	65251500	70359700	77250000	68698200	69558400
P05067	P05067	APP	3918670	4025880	4130480	4296920	4167370	4055260
P05091	P05091	ALDH2	7671040	7142440	7049290	8056720	8067640	7565500
P05106	P05106	ITGB3	530887	479286	616320	490017	700344	686177
P05107	P05107	ITGB2	823965	880317	839302	976610	804593	997983
P05114	P05114	HMGN1	17654800	11342800	8363320	7030410	9969840	9550030
P05121	P05121	SERPINE1	3004760	3062580	3330300	3791500	3641410	3405900
P05141	P05141	SLC25A5	168980000	164008000	163246000	183772000	183840000	174211000
P05156	P05156	CFI	942360	948314	926934	1033290	909313	917898
P05161	P05161	ISG15	12581200	12969900	13531600	8829250	11082400	11377000
P05165	P05165	PCCA	2255390	2219200	2099680	2554940	2579620	2553550
P05166	P05166	PCCB	2345990	2382210	2336830	2616310	2658460	2569950
P05198	P05198	EIF2S1	35622900	37240700	38800100	29256100	30504000	34848700
P05204	P05204	HMGN2	5451210	19929600	9537880	17714700	13320300	13669700
P05362	P05362	ICAM1	5510220	5580240	5330150	6315920	5788040	6034450
P05386	P05386	RPLP1	85412400	77701200	81003100	70354300	79396100	82517100
P05387	P05387	RPLP2	107430000	110369000	118059000	91574400	101939000	113911000
P05388	P05388	RPLP0	64504800	65454200	66288800	53033500	58420100	59558900
P05412	P05412	JUN	3034070	3226540	3210570	4035300	3636170	3439850
P05423	P05423	POLR3D	2324350	2171640	2087970	2509430	2433390	2371620
P05455	P05455	SSB	69286900	70205400	67978600	74452100	74242300	74239200
P05549	P05549	TFAP2A	582721	538658	538431	664396	584604	743390
P05556	P05556	ITGB1	26911600	27708100	27440200	31523000	31070300	28992100
P05783	P05783	KRT18	588379000	535058000	591736000	630349000	664810000	641485000
P05787	P05787	KRT8	380446000	315147000	367636000	392424000	425127000	384117000
P06132	P06132	UROD	5931010	6079450	6492380	5356620	5904710	6395590
P06133	P06133	UGT2B4	276778		242461	253397		277016
P06239	P06239	LCK	2586340	2305920	2467360	2549380	2644660	2513110
P06241	P06241	FYN	472653	616927	411781	598984	500071	499099
P06280	P06280	GLA	2241260	1978440	2045990	2310860	2450120	2058120
P06396	P06396	GSN	8141610	8246740	8170270	5677630	7162840	7219780
P06400	P06400	RB1	2802050	2917780	2708310	2908060	2789880	2870340
P06454	P06454	PTMA	25880100	42044800	19128400	18227600	19945800	24211100
P06493	P06493	CDK1	6602330	6117000	6393100	4827970	5269360	5933470
P06576	P06576	ATP5F1B	79467500	70922400	74542800	83298300	89549200	79833600
P06703	P06703	S100A6	610936	4310740	216303	185134	210140	134938
P06730	P06730	EIF4E	21676800	21437400	22582200	16757800	17992500	18751000
P06731	P06731	CEACAM5	447888
P06732	P06732	CKM	1719660	927425	475297	747184	442282	624525
P06733	P06733	ENO1	206395000	201196000	221753000	150613000	182519000	199156000
P06737	P06737	PYGL	6478840	6738860	7276490	4406480	4991030	5552400
P06744	P06744	GPI	26701300	25178000	29509100	18893500	23039000	25410200
P06746	P06746	POLB	2601010	2459500	2420110	2519840	2606710	2650330
P06748	P06748	NPM1	199263000	193037000	217406000	235987000	218317000	205856000
P06753	P06753	TPM3	139387000	136862000	139674000	118943000	138391000	132563000
P06756	P06756	ITGAV	5960450	5748760	5635660	6121300	6016210	5943080
P06865	P06865	HEXA	7032520	6416060	6566910	7173550	7330530	6897120
P07093	P07093	SERPINE2	966791	999939	1001010	1098720	1302070	1128340
P07099	P07099	EPHX1	25436300	23992200	23708100	27870200	27331300	25524900
P07108	P07108	DBI	468504	836608	724527	269601	211332	550128
P07195	P07195	LDHB	80473400	75864900	85216000	58129600	66988000	66795000
P07199	P07199	CENPB	2771190	2554490	2535790	3308940	2994020	2985920
P07203	P07203	GPX1	10860400	11190500	11267800	10411200	11026400	10782500
P07205	P07205	PGK2	4364620	3579070	4680320	3079130	4094960	4931620
P07237	P07237	P4HB	153176000	154617000	148573000	165431000	167767000	174273000
P07305	P07305	H1-0	14620800	11472600	15028400	17834500	17268800	13285500
P07311	P07311	ACYP1	2185770	2673600	2973790	1667840	2325700	2499650
P07339	P07339	CTSD	65448900	66682200	63956700	71379400	74476900	72471900
P07355	P07355	ANXA2	359139000	366476000	399630000	287161000	317492000	354697000
P07384	P07384	CAPN1	11381000	11343200	11884400	7608390	8399050	9512920
P07437	P07437	TUBB	137134000	135182000	144601000	88688800	111498000	116714000
P07451	P07451	CA3	289244
P07550	P07550	ADRB2	313404	342212	277410	304201	257894	367024
P07602	P07602	PSAP	8045690	8342980	8656190	8508700	9119980	8944370
P07686	P07686	HEXB	9211350	9081300	8790370	9850180	9186160	9533380
P07711	P07711	CTSL	2247650	2148690	2113050	2339720	2300470	2286610
P07737	P07737	PFN1	88649400	85180300	90616000	50715900	67640100	75010000
P07738	P07738	BPGM	1822130	1634540	1734890	1414890	987283	1606650
P07741	P07741	APRT	19765700	17899000	21454200	14271500	16939600	19482000
P07814	P07814	EPRS1	16420000	15785600	16926200	13666800	14666200	14851200
P07858	P07858	CTSB	24408100	23270000	25248100	25355400	27478600	24353600
P07900	P07900	HSP90AA1	347733000	342370000	355707000	260646000	300823000	306251000
P07902	P07902	GALT	1703470	2283600	1554590	1243350	1256320	1423930
P07910	P07910	HNRNPC	172595000	157818000	174832000	199206000	195815000	178964000
P07919	P07919	UQCRH	4643960	5976940	5794320	5298880	4403040	5112040
P07942	P07942	LAMB1	6960480	7095570	6957970	7642960	7718710	7653380
P07947	P07947	YES1	8581480	8460630	8446880	9267200	9241840	8968580
P07948	P07948	LYN	8766650	8691030	8338910	9778610	9187420	9271720
P07954	P07954	FH	19768000	19148700	18529600	19999100	21755400	20830300
P07992	P07992	ERCC1	1247790	1306040	1135160	1249520	1250640	1481680
P07996	P07996	THBS1	12437800	12258300	12006400	13841500	12968600	12368500
P08047	P08047	SP1	1116180	919449	1044620	1244160	1055070	1101980
P08069	P08069	IGF1R	3674840	3538340	3448340	4086780	4020540	3823820
P08133	P08133	ANXA6	2803010	2968170	2913420	1624540	2206810	2544150
P08134	P08134	RHOC	4269420	4669840	4642640	3534470	3836080	4175490
P08174	P08174	CD55	11301300	10219100	10503900	12784200	12235700	11265100
P08195	P08195	SLC3A2	42795600	43260100	41904800	46958000	48862900	48074000
P08236	P08236	GUSB	1534060	1281060	1393800	1512500	1619930	1356440
P08237	P08237	PFKM	12889600	13094200	13356700	8794490	10059800	11379700
P08238	P08238	HSP90AB1	349534000	318826000	376754000	265994000	297300000	309641000
P08240	P08240	SRPRA	15052700	14408200	14975000	16841200	16713600	15764300
P08243	P08243	ASNS	4529550	4562630	4767740	3195370	3542690	4217490
P08247	P08247	SYP	2277360	1089050			2886240	1523790
P08294	P08294	SOD3	295119	290229	272419	312585	317360	316580
P08397	P08397	HMBS	10878900	11831000	11907700	9120830	9801580	10897900
P08473	P08473	MME	4895290	4651310	4683790	5553090	5291770	5272630
P08559	P08559	PDHA1	37851200	34262200	35088800	38953700	41622000	40387900
P08574	P08574	CYC1	24887900	22915100	21753800	25359300	24479400	23602900
P08579	P08579	SNRPB2	16655500	15984000	14327500	14400500	11842800	13163500
P08581	P08581	MET	3140790	3005760	2927070	3305180	3226020	3218720
P08582	P08582	MELTF	3624150	3705830	3540840	3984270	3872750	3737370
P08603	P08603	CFH	488955	391605	483868	551973	617919	546305
P08621	P08621	SNRNP70	29559000	26609500	26610700	30049500	31801700	30624700
P08648	P08648	ITGA5	1935810	1754620	1660290	2113880	1863560	2085720
P08651	P08651	NFIC	3736360	3701170	3694640	4496710	4095870	4106810
P08670	P08670	VIM	351230000	325149000	327159000	382375000	395733000	363012000
P08697	P08697	SERPINF2	1771730	1655270	2051770	1083400	2567070	1582310
P08708	P08708	RPS17	27160100	26789100	28238200	19931000	20398400	24923500
P08727	P08727	KRT19	347785000	335997000	357101000	384575000	405661000	388364000
P08729	P08729	KRT7	337106000	328532000	319420000	364999000	374984000	354310000
P08754	P08754	GNAI3	10900200	10648500	12068700	11947900	13301700	11861700
P08758	P08758	ANXA5	95075100	94171800	98043100	63795000	70959600	82107800
P08779	P08779	KRT16	911578	1004820	942675	879073	1151970	1169880
P08842	P08842	STS	1466130	1334560	1596410	1461720	1612530	1511450
P08865	P08865	RPSA	84903200	86705500	94862800	56922500	64852600	76814200
P08910	P08910	ABHD2	335607	409359	370016	425266	337144	452887
P08962	P08962	CD63	2298940	2322560	2388350	2323500	2641890	2157860
P09001	P09001	MRPL3	7034140	6498920	6421960	7767750	7219040	7113360
P09012	P09012	SNRPA	15182800	14178500	14888600	14374000	15309600	14227100
P09104	P09104	ENO2	9752930	9715260	10161000	6763950	7686860	8994630
P09110	P09110	ACAA1	10840600	10432800	10647900	11582800	11691200	11090900
P09132	P09132	SRP19	9782600	10007800	10215500	7649740	8724990	9184570
P09211	P09211	GSTP1	53844100	54970300	56317500	38902200	43513600	50729600
P09234	P09234	SNRPC	11096500	11364900	11151500	14118700	12250000	12401800
P09382	P09382	LGALS1	109305000	113827000	121551000	75811800	90228900	106961000
P09417	P09417	QDPR	9608540	8248540	8942570	7220440	8687490	9137270
P09429	P09429	HMGB1	70585700	72839500	76618300	64717400	69183400	77629700
P09455	P09455	RBP1	1585290	1919990	1910160	943376	1178300	1525650
P09467	P09467	FBP1	1525720	1395870	1486570	1101500	1200070	1411730
P09471	P09471	GNAO1	736033	512336	541972	697299	698111	742356
P09486	P09486	SPARC	700694	563023	589950	647226	594978	595266
P09493	P09493	TPM1	52084300	53597500	43818600	44591100	42525000	60813300
P09496	P09496	CLTA	10680400	8027440	6687670	7770620	6848290	7709560
P09497	P09497	CLTB	8071050	8896720	7136880	6691550	7387320	7733840
P09525	P09525	ANXA4	6604610	6633850	6852060	4702430	5158590	5987930
P09543	P09543	CNP	7297790	6446800	6520310	6310020	6966600	6577760
P09601	P09601	HMOX1	2137030	2090990	2197720	2617960	2567720	2404080
P09622	P09622	DLD	10478900	10677500	9985230	12618800	11375500	10388700
P09651	P09651	HNRNPA1	365905000	346055000	400509000	429217000	425865000	444433000
P09661	P09661	SNRPA1	29978000	26761000	27365300	31106300	33554200	30647900
P09669	P09669	COX6C	16225800	13135800	17130600	16109800	14225900	14685500
P09758	P09758	TACSTD2	10457100	9278130	8856120	10818000	10234700	9425510
P09874	P09874	PARP1	21208500	20426300	20644200	21498300	22227000	22438600
P09884	P09884	POLA1	7134610	7034880	6703950	7241110	7240220	7383540
P09913	P09913	IFIT2	439984	251418	260650	232196	286760	223668
P09914	P09914	IFIT1	959983	1084370	883801	687977	699693	828021
P09936	P09936	UCHL1	450023	302316	447817	424394	417304	432957
P09958	P09958	FURIN	1237110	1138050	1252660	1538100	1412090	1299030
P09960	P09960	LTA4H	14461200	13468900	14697000	11413000	12153400	13411200
P09972	P09972	ALDOC	15776400	16347100	17029500	11657800	12044400	14786800
P0C0L4	P0C0L4	C4A	3380030	3397180	3318360	4505660	4298440	3449760
P0C0S5	P0C0S5	H2AZ1	266130000	246668000	250186000	303759000	289111000	266280000
P0C1Z6	P0C1Z6	TFPT	375119	383697	410761	381004	548751	394432
P0C2W1	P0C2W1	FBXO45	1534240	1523720	1304210	1213930	1187000	1448210
P0C5J1	P0C5J1	FAM86B2	254640	243494	203807	122982	71387.9	97047.1
P0C7P0	P0C7P0	CISD3	1763450		809401	1628270	1123210	2125750
P0C7T5	P0C7T5	ATXN1L	768444	657835	787384	836421	950359	959404
P0C870	P0C870	JMJD7	942811	981920	969849	647944	707086	970028
P0CAP1	P0CAP1	MYZAP	49336.5	89460.3	69227.4	69173.2	63848.4	75406.4
P0CAP2	P0CAP2	POLR2M	1449950	1611700	1667960	971921	1173430	1303080
P0CG12	P0CG12	DERPC	14249400	14822600	15795900	9913670	14371600	15327400
P0CG13	P0CG13	CHTF8	428014	412495	268177	345679	434501	301573
P0CJ78	P0CJ78	ZNF865	510358	516020	503932	523114	482988	543602
P0CJ79	P0CJ79	ZNF888	277853	214574		124866	275196	283342
P0DI81	P0DI81	TRAPPC2	529904	636364	576475	489351	559212	605122
P0DI83	P0DI83	RAB34	510060	600271	437221	502188	744080	614833
P0DJD0	P0DJD0	RGPD1	262735	225801	250703	309875	288386	295632
P0DMM9	P0DMM9	SULT1A3	1354600	1286070	1227780	839602	868489	1110130
P0DMQ5	P0DMQ5	INAFM2	66557.9		63721.8	43484.6	70047.4
P0DMV8	P0DMV8	HSPA1A	81565800	79298500	85951300	65804200	74380600	76261200
P0DN86	P0DN86	CGB3	15566800	15242500	15966300	17371300	18253700	17192000
P0DP23	P0DP23	CALM1	57328400	67864200	70210500	41420300	52837800	53537000
P0DPB5	P0DPB5	POLR1D	854202	1433790	801216	928046	698826	1072190
P0DPB6	P0DPB6	POLR1D	3254260	3281220	2792590	2796720	2799400	3250210
P0DPH7	P0DPH7	TUBA3C	13573200	12422700	13491500	8373330	9683260	11113900
P0DPI2	P0DPI2	GATD3	4113730	4141040	4111840	4451920	4600580	4477740
P0DTL6	P0DTL6	ZFTRAF1	1242480	1265800	1071660	1350690	1274190	1362670
P10074	P10074	ZBTB48	1861140	1735310	1537790	1974040	1895510	1338310
P10075	P10075	GLI4	108506	126524	94251.7	105406	135815	127482
P10109	P10109	FDX1	1764370	1717420	1625580	2206280	2393130	2157910
P10114	P10114	RAP2A	660956	861961	613112	795475	656835	793579
P10155	P10155	RO60	15679600	15652000	16027600	15588900	16167300	16393400
P10243	P10243	MYBL1	1590410	1349900	1486010	1281030	1361280	1323010
P10244	P10244	MYBL2	385916	359314	355083	418837	363032	409902
P10253	P10253	GAA	15022100	15234800	14851100	15199500	15849700	16129100
P10276	P10276	RARA	806650	855722	800173	840316	806634	818184
P10301	P10301	RRAS	4041790	4348260	4253430	4783900	4687310	4351010
P10321	P10321	HLA-C	2184760	1662120	1779260	1924620	2172920	1959910
P10398	P10398	ARAF	3454570	3931150	3706520	2543590	2833490	3208050
P10412	P10412	H1-4	250676000	214163000	233648000	273976000	346781000	338958000
P10451	P10451	SPP1	292897	259270	269277	340114	243120	293242
P10515	P10515	DLAT	37496800	35290900	36442500	41294000	40243800	39386600
P10586	P10586	PTPRF	28280700	27655800	28139300	27571700	29243200	30943400
P10588	P10588	NR2F6	1100170	1104950	1130720	1159600	1210860	1176600
P10589	P10589	NR2F1	1104350	997524	1046270	1300490	977383	945816
P10599	P10599	TXN	55012700	64670100	63488500	34959600	39307900	45046000
P10606	P10606	COX5B	6403720	9694620	9574600	6176890	7078440	7174490
P10619	P10619	CTSA	6606330	6405190	6502560	7931330	8052390	8258650
P10620	P10620	MGST1	18534200	18527500	16694200	19936900	20751100	20013300
P10644	P10644	PRKAR1A	7763880	7338390	7845130	6293800	6521760	7248590
P10646	P10646	TFPI	480773	394351	439500	489529	480773	539999
P10746	P10746	Mgu	396473	370744	469894	326253	442894	271865
P10768	P10768	ESD	11401600	11045800	11470600	8513740	9906980	10217100
P10809	P10809	HSPD1	95089800	87806100	92121100	104917000	115304000	104591000
P10909	P10909	CLU	643671	767722	803157	916202	941119	899063
P10914	P10914	IRF1	788360	663888	693359	885211	794506	633139
P11021	P11021	HSPA5	193920000	184397000	184865000	205410000	211369000	205580000
P11047	P11047	LAMC1	6029510	5848490	5853280	6324300	6614330	6266970
P11117	P11117	ACP2	2045430	2122650	2139790	2400410	2357130	2151040
P11137	P11137	MAP2	752335	828592	835187	630035	590269	786835
P11142	P11142	HSPA8	419122000	407024000	432509000	340196000	394831000	401873000
P11166	P11166	SLC2A1	27739200	26575900	25932300	28225300	31832300	29616200
P11169	P11169	SLC2A3	585516	564477	525855	671329	650683	626390
P11171	P11171	EPB41	28741600	27190800	27494800	31668700	29496000	30370500
P11172	P11172	UMPS	4118810	3966310	4107040	2829600	3131860	3525680
P11177	P11177	PDHB	23984700	22904600	22524800	26618100	26618800	25205000
P11182	P11182	DBT	4483800	4374260	4516050	4951820	5165940	4774490
P11216	P11216	PYGB	66295300	66843200	71445900	44136500	52168800	58396100
P11233	P11233	RALA	14187500	14286900	15133600	15295500	15429300	15255000
P11234	P11234	RALB	19694600	29168300	26835600	23235300	29356300	22799600
P11274	P11274	BCR	1592250	1921440	1749170	1171950	1370180	1688340
P11277	P11277	SPTB	1527420	1626540	1535370	1536070	1505740	1529570
P11279	P11279	LAMP1	15363500	15842300	15317800	14204700	16236600	12216700
P11310	P11310	ACADM	14473300	15184200	15155400	18117200	18043900	15800800
P11387	P11387	TOP1	31313400	29206400	29980400	33531200	31819200	29719000
P11388	P11388	TOP2A	30948500	29578900	30127100	33999300	32571600	31979500
P11413	P11413	G6PD	23852700	22497300	24690300	16320800	18959900	20047800
P11441	P11441	UBL4A	3676830	3749960	3719700	2881190	3060620	3480810
P11474	P11474	ESRRA	3033340	2913340	2910930	3401380	3511880	3164900
P11498	P11498	PC	5883360	5530420	5708100	6244140	6396920	5999260
P11532	P11532	DMD	1148930	1069540	1136860	1215020	1326300	1230420
P11586	P11586	MTHFD1	31614500	32083200	33354300	23479300	25989600	28774200
P11717	P11717	IGF2R	2108990	2073590	2051640	2060820	2184340	2132350
P11766	P11766	ADH5	18323400	18993200	20286400	13857200	15180000	16845300
P11802	P11802	CDK4	2851590	2748130	2930590	2079100	2620230	2552140
P11831	P11831	SRF	1939180	2119970	2040440	1803170	1979670	2347540
P11908	P11908	PRPS2	6349110	7220460	7101620	4512980	6033040	6119670
P11926	P11926	ODC1	625077	679620	735755	453528	457498	479999
P11940	P11940	PABPC1	72378000	70039700	77575000	60614000	67406000	72912900
P12004	P12004	PCNA	31146400	29454800	32299900	30281700	30317100	29406900
P12074	P12074	COX6A1	1169250	979006	877946	1039420	1066850	981326
P12081	P12081	HARS1	15446000	15587600	18187200	10170200	12691100	14721800
P12109	P12109	COL6A1	1811440	1721990	1936780	1987020	2059410	2038910
P12110	P12110	COL6A2	2289420	2083480	2370480	2393770	2413690	2553310
P12235	P12235	SLC25A4	13999100	14317200	13384400	15066900	14241300	13667900
P12236	P12236	SLC25A6	55473600	51122600	54339700	59758000	54377200	57735200
P12259	P12259	F5	939912	844199	857773	776400	935495	971302
P12268	P12268	IMPDH2	21214600	20945700	22543400	15458400	17509400	19500900
P12270	P12270	TPR	21513800	20845400	20699700	23922300	24129100	23562500
P12277	P12277	CKB	92330200	88654200	93710000	66735500	75962100	90642200
P12429	P12429	ANXA3	48080700	47200300	46468300	30053300	36972200	42567100
P12532	P12532	CKMT1A	6591780	6631120	7363850	4383260	4516950	5193960
P12694	P12694	BCKDHA	3615330	3570450	3687590	3995100	4042500	4251420
P12814	P12814	ACTN1	32547300	31855900	36220800	23362100	26342600	28443900
P12830	P12830	CDH1	14084400	12922900	12708900	15282400	13793500	13961100
P12931	P12931	SRC	1838980	1903310	1805330	1528950	1697300	1774580
P12955	P12955	PEPD	3198930	3700740	3643980	2635440	2909160	3093990
P12956	P12956	XRCC6	78143000	75858200	80884000	85324100	89069600	86922500
P13010	P13010	XRCC5	108285000	102598000	104152000	111622000	109309000	111238000
P13051	P13051	UNG	4716700	4717960	4822810	4247990	3676240	4253320
P13056	P13056	NR2C1	808496	895608	775877	943716	789905	883670
P13073	P13073	COX4I1	28746200	26733800	27060000	30937400	30939000	27911600
P13196	P13196	ALAS1	389557	355803	381037	474052	404818	458241
P13284	P13284	IFI30	1279830	1075680	851336	1022360	802501	779586
P13473	P13473	LAMP2	14076700	14156500	14039500	14775700	16313800	13944600
P13489	P13489	RNH1	14705500	14188500	15642000	11110800	13376600	14271900
P13497	P13497	BMP1	637764	632339	649062	731775	693739	646893
P13498	P13498	CYBA	4253990	3869990	3797690	4308400	4118010	3578120
P13598	P13598	ICAM2		58335.5	101485
P13611	P13611	VCAN	6451880	6237540	7127230	7835700	6924310	8041200
P13631	P13631	RARG	3122910	3058890	3067730	3473400	3508840	3235590
P13639	P13639	EEF2	99562700	99603200	105272000	62878100	75061600	86402200
P13645	P13645	KRT10	4305210	967797	926390	1225170	1319130	5066120
P13646	P13646	KRT13		524887	629839	567219		524244
P13647	P13647	KRT5	1199700	202146	336808		703905	1218710
P13667	P13667	PDIA4	50617100	48836100	49023000	52969500	57170100	56050100
P13674	P13674	P4HA1	13306600	12014900	12254300	14082100	14462500	13578100
P13682	P13682	ZNF35	133611	159155	95138.2	98551.3	238508	160810
P13693	P13693	TPT1	11717400	10820000	12126900	6246060	8549480	8776860
P13716	P13716	ALAD	2130330	1949850	2430280	1674930	1948290	1985380
P13726	P13726	F3	20535400	20380300	20370900	22875000	22698700	20247900
P13747	P13747	HLA-E		389567	282866		436214
P13796	P13796	LCP1	27167900	27673600	29362900	18052600	22101000	24107400
P13797	P13797	PLS3	11213600	11356900	12092600	7173090	9188210	9510050
P13798	P13798	APEH	5402340	5554350	5697540	3649040	4243920	5009700
P13804	P13804	ETFA	8588430	8010380	7769000	9393280	8689700	8288120
P13807	P13807	GYS1	6410370	6185270	6678470	4735130	5668470	5837020
P13861	P13861	PRKAR2A	6824980	6520520	6752210	6055610	6630480	6534620
P13929	P13929	ENO3	86613400	69966000	39788700	49828200	39374500	62918200
P13984	P13984	GTF2F2	8410410	7981050	7765160	7982270	7667300	8372110
P13987	P13987	CD59	2769610	2273900	2662000	3901920	3131650	2882940
P13994	P13994	YJU2B	91613.3	78924.5	90947.6	111122	84532.7	83107.3
P13995	P13995	MTHFD2	26478300	24095000	24050800	29052300	30580000	27961300
P14174	P14174	MIF	104553000	166350000	163920000	51755100	77622700	99057300
P14209	P14209	CD99	2732520	1979390	3410230	2790740	2245060	3527800
P14314	P14314	PRKCSH	55010900	54170500	51804900	57657800	58910200	55759700
P14316	P14316	IRF2	803238	673702	819239	493644	399763	346412
P14324	P14324	FDPS	6437960	5924890	6788480	5358990	5688960	5993610
P14373	P14373	TRIM27	2286830	2204260	2192070	2466940	2375640	2275490
P14384	P14384	CPM	1135980	1170850	1072310	1064640	1137570	1073240
P14406	P14406	COX7A2	13969100	15189300	14646700	16543100	17123400	15602700
P14550	P14550	AKR1A1	2593660	2435610	2725370	1655890	2017380	2274280
P14618	P14618	PKM	416827000	400267000	429284000	278194000	323360000	378834000
P14621	P14621	ACYP2	1248810	1033620	1208070	938401	1409900	1196580
P14625	P14625	HSP90B1	334102000	312728000	308852000	355622000	354397000	351795000
P14635	P14635	CCNB1	2192680	2396940	2414080	1841210	2019800	2234740
P14649	P14649	MYL6B	2295390	2492570	2561890	2015020	2051920	2299020
P14678	P14678	SNRPB	100625000	81326300	87530400	102262000	115276000	102637000
P14735	P14735	IDE	4255760	4573450	4519340	3479120	3780800	3981390
P14780	P14780	MMP9	599424	476429	564082	513475	696018	605768
P14854	P14854	COX6B1	660647	725525	1123360	536086	822582	686517
P14859	P14859	POU2F1	2122590	2021240	2216510	2065610	1857200	2077250
P14866	P14866	HNRNPL	30550700	27954400	28684500	33177400	33674400	31448900
P14868	P14868	DARS1	34012700	32209100	34481100	26683800	30142200	30606600
P14921	P14921	ETS1	1604960	1707570	1624460	1586570	1669810	1618700
P14923	P14923	JUP	17549700	16848700	17730300	19561900	20216300	18878900
P14927	P14927	UQCRB	7805290	7212510	6392600	7593370	7451660	6762560
P15104	P15104	GLUL	1007280	1093880	1048480	984945	676805	1138000
P15121	P15121	AKR1B1	5003230	5004230	4655380	3382740	4593200	4191340
P15151	P15151	PVR	5338650	4587440	4820380	4767780	4679880	5213550
P15153	P15153	RAC2	17166700	17693500	18745500	16035500	17187500	15787400
P15170	P15170	GSPT1	25214900	25091800	28594300	17258700	20881800	23611600
P15260	P15260	IFNGR1	986138	1063620	712584	929130	892063	937574
P15289	P15289	ARSA	922449	1038040	1022970	1249140	1142410	1128340
P15291	P15291	B4GALT1	3241820	3213250	3370970	3617250	3626890	3694190
P15309	P15309	ACP3	1150680	1189770	1151530	1284130	1216730	1246710
P15311	P15311	EZR	32672300	32368100	36755800	21894300	25560100	27288800
P15313	P15313	ATP6V1B1	437686			354975		411505
P15336	P15336	ATF2	438629	498731	449389	461943	533667	503635
P15374	P15374	UCHL3	3179700	3349080	3419950	2099630	2425020	2874780
P15407	P15407	FOSL1	4478750	4346210	4952100	4417670	4385540	3880180
P15408	P15408	FOSL2	7779850	7412490	7847420	8211560	8908870	8429800
P15428	P15428	HPGD	1113470	1181650	1244470	829767	746062	969261
P15498	P15498	VAV1	991727	1056920	1030840	603176	748714	799795
P15514	P15514	AREG	374456	297870	262483	233312	301961	398289
P15529	P15529	CD46	2495280	2606100	2823190	3319510	3086220	3139820
P15531	P15531	NME1	86224900	95837400	92225000	70974900	75326500	88799800
P15559	P15559	NQO1	35623000	33967100	33062600	22918500	26721900	27933000
P15586	P15586	GNS	5977270	6214490	5983680	6729830	7113100	6631490
P15622	P15622	ZNF250	4663580	4561090	3294150	4280890	3439930	4535600
P15735	P15735	PHKG2	1480820	1468800	1524550	1090920	1234800	1338570
P15822	P15822	HIVEP1	2693760	2629650	2339700	2754210	2490840	2532920
P15848	P15848	ARSB	329772	383548	326067	362241	336392	381311
P15880	P15880	RPS2	36718800	38403400	43978600	31437700	36157100	35373500
P15884	P15884	TCF4	545512	591371	834805	542616	408545	937510
P15907	P15907	ST6GAL1	111927	186603		293960	194501	221484
P15923	P15923	TCF3	1093990	1163400	1111650	1143060	1277910	1205500
P15924	P15924	DSP	6294790	6395710	6335800	6779860	6710100	6494290
P15927	P15927	RPA2	12070500	11321500	12287300	10549900	11174100	11879000
P15941	P15941	MUC1	2514490	2547330	2374740	2894850	2548010	2462250
P15954	P15954	COX7C	3037580	3369800	3759170	2639080	2779950	2944470
P16035	P16035	TIMP2	1496050	1435120	1365160	1662510	1461320	1361930
P16070	P16070	CD44	15801900	14481100	15010300	16727800	17548600	15604300
P16083	P16083	NQO2	644169	700512	693120	518829	663903	647972
P16144	P16144	ITGB4	24367300	23491100	24472200	27005800	27775300	26069000
P16152	P16152	CBR1	13515300	13686000	14833800	9146570	10592300	12154100
P16219	P16219	ACADS	5500950	5738250	5655780	6877570	6866690	6413170
P16220	P16220	CREB1	6699800	6605320	5501720	6406560	6819260	7293680
P16260	P16260	SLC25A16	879730	921868	943516	918353	919998	948382
P16278	P16278	GLB1	11502600	11322100	10955300	12006300	12470500	12243800
P16333	P16333	NCK1	2354650	3062300	2896410	1663150	2272930	2442250
P16383	P16383	GCFC2	1524630	1527630	1586280	1464920	1613010	1558090
P16401	P16401	H1-5	462629000	443819000	444879000	568561000	637228000	575664000
P16403	P16403	H1-2	134456000	147222000	158980000	182097000	200295000	169662000
P16422	P16422	EPCAM	20996400	21500400	21378600	23380800	23516300	21100100
P16435	P16435	POR	18544800	17866600	17409600	19879400	19847000	18875900
P16455	P16455	MGMT	1454500	1549130	1443490	1073700	1378830	1438940
P16591	P16591	FER	830859	940145	823273	646519	723156	844063
P16615	P16615	ATP2A2	45985200	43391000	45140900	49183600	49575700	46654600
P16870	P16870	CPE	593779	676875	550598	869083	725717	769868
P16871	P16871	IL7R				129711		199804
P16885	P16885	PLCG2	199936	129885	219032	136588	169384	131590
P16930	P16930	FAH	11517300	11913300	12794000	8837460	10792300	11436400
P16949	P16949	STMN1	39649200	44345500	45110500	28432600	33486700	39430900
P16989	P16989	YBX3	11445100	12956000	12591900	10292400	11367500	12631300
P17010	P17010	ZFX	693011	611701	584766	681181	640309	612078
P17014	P17014	ZNF12	3119470	1760750	2104410	2615320	2577860	2055020
P17020	P17020	ZNF16	394349	252114	256743	394020	275500	360969
P17026	P17026	ZNF22	674347	478776	488519	742722	656703	888918
P17028	P17028	ZNF24	1443700	1463370	1295180	1583830	1445670	1524020
P17029	P17029	ZKSCAN1	1281740	1129810	1244330	1228270	1095690	1161960
P17036	P17036	ZNF3	170035	334923	463242	186318	322708	476809
P17050	P17050	NAGA	5930970	6376530	6653530	7302360	7711950	7053090
P17066	P17066	HSPA6	642700	691479	737904	643302	730056	662270
P17096	P17096	HMGA1	153160000	137296000	146803000	157298000	148109000	148466000
P17097	P17097	ZNF7	270307	246072	172560	339274	362811	335734
P17098	P17098	ZNF8	915145	836994	881601	911594	909278	940816
P17152	P17152	TMEM11	5112120	4666250	4487770	5054770	5292590	4797830
P17174	P17174	GOT1	10098400	10145200	10415300	6283400	6919380	8520180
P17252	P17252	PRKCA	4147740	4173130	4367640	2975640	3251850	3674730
P17275	P17275	JUNB	6519150	6270100	6622320	7848930	7444940	7229670
P17301	P17301	ITGA2	5646300	5855020	5549070	6677670	6280670	6260880
P17342	P17342	NPR3	470601	821126	802918	824688	669497	790251
P17405	P17405	SMPD1	8397200	7629580	8233780	8676160	8275260	9262940
P17480	P17480	UBTF	7267200	7178490	7155080	7596150	7892460	7232640
P17535	P17535	JUND	3452750	3651250	3421650	3649580	3688250	3638880
P17544	P17544	ATF7	1115270	1050430	983751	1115570	1215220	1222600
P17568	P17568	NDUFB7	1403920	1108250	1262120	1313170	1502640	1296170
P17612	P17612	PRKACA	2822870	2540580	2628260	2348420	2323800	2376920
P17655	P17655	CAPN2	23853000	23693600	25576100	15872200	18731600	21499200
P17676	P17676	CEBPB	2210730	2308980	2539450	2683270	3053860	3149810
P17706	P17706	PTPN2	3444920	3336630	3303390	3099460	3202910	3253410
P17707	P17707	AMD1	475784	860514	803237	558221	705637	719107
P17812	P17812	CTPS1	14688300	14467900	15968000	9232390	11345600	12852700
P17813	P17813	ENG	1992050	1693420	1795270	2069570	2200650	1984580
P17844	P17844	DDX5	197753000	193200000	190863000	208319000	211003000	197190000
P17858	P17858	PFKL	7627650	7556920	7708050	5143390	6217700	6885780
P17900	P17900	GM2A	693065	788117	663368	758887	749358	651988
P17931	P17931	LGALS3	18517900	25456400	25573600	9669370	15037100	19724000
P17936	P17936	IGFBP3	1008650	793483	861880	1008470	896876	1042700
P17980	P17980	PSMC3	16339400	15370100	16392100	14146400	14978300	15180300
P17987	P17987	TCP1	24930600	24942200	25559800	22179900	24501300	24105600
P18031	P18031	PTPN1	12314900	11618000	11689000	13557400	12915200	11840500
P18065	P18065	IGFBP2	407306	365987	388110	397141	359726	369529
P18074	P18074	ERCC2	3494560	3408470	3439790	3834560	3650850	3506330
P18077	P18077	RPL35A	14674900	12821200	11084500	7583400	14473200	13957100
P18084	P18084	ITGB5	20407200	18618800	18589500	21419300	20151200	19936300
P18085	P18085	ARF4	49362000	58486700	57444100	37991100	44837100	45365100
P18124	P18124	RPL7	43945600	43103000	46213100	41978800	39362100	41799200
P18206	P18206	VCL	14736700	14992300	16492300	9572570	11417300	12666100
P18405	P18405	SRD5A1	167071	209175		247747	154818	407903
P18433	P18433	PTPRA	2388890	2446270	2375360	3034440	2785640	2751440
P18564	P18564	ITGB6	7599290	7280940	7289390	7954440	8119560	7855470
P18583	P18583	SON	9221220	8861350	8831120	9986110	9973200	9369100
P18615	P18615	NELFE	5959450	5062800	5591880	6309100	6141100	6358860
P18621	P18621	RPL17	26526500	26548000	30996600	24784400	24303200	27116700
P18669	P18669	PGAM1	54851800	53273900	53602000	35947000	44304800	52116600
P18754	P18754	RCC1	28032600	26897200	26816100	30604300	31207700	29966600
P18827	P18827	SDC1	17020100	18490800	18610400	13578100	15130000	15493100
P18846	P18846	ATF1	469788	771203	636960	715865	713969	612161
P18850	P18850	ATF6	543325	469843	429139	506998	464660	469294
P18858	P18858	LIG1	7847820	7346110	7654820	7890490	7938620	7777120
P18859	P18859	ATP5PF	265108	360323	428514	370078	218543	384700
P18887	P18887	XRCC1	8276200	7749320	8071270	8637570	8593560	8523580
P19012	P19012	KRT15	796311	998450	873667	994518	892537	1016640
P19013	P19013	KRT4	20097300	20463100	20504700	23939800	24134100	23204100
P19021	P19021	PAM	1222140	1080720	1099270	1218090	1229940	1173640
P19022	P19022	CDH2	3500260	3277710	3510510	3791910	3955610	3665520
P19174	P19174	PLCG1	3128900	3261170	3447040	2159880	2461690	2835820
P19256	P19256	CD58	2582790	2634100	2438080	2842070	3139640	3021280
P19338	P19338	NCL	107415000	113524000	103995000	118213000	110202000	113173000
P19367	P19367	HK1	18633800	18614200	19470400	17959000	20278200	19329400
P19387	P19387	POLR2C	14806700	14471000	15228400	16727700	13619000	16474000
P19388	P19388	POLR2E	4959560	4565950	4417550	4710240	4827580	4579540
P19404	P19404	NDUFV2	20112100	22803200	21734200	23847900	22366800	22550800
P19419	P19419	ELK1	726973	746581	599571	663411	725169	703847
P19438	P19438	TNFRSF1A	202287	209735	188140	227126	227461	260251
P19440	P19440	GGT1	1144400	930390	949583	998664	1372920	1185040
P19447	P19447	ERCC3	4565760	4478120	4414570	4669050	4681250	4525010
P19474	P19474	TRIM21	385961		230875	213786	243260	239126
P19525	P19525	EIF2AK2	6536200	6434970	7113590	5344900	6024590	6388160
P19526	P19526	FUT1	113513	128007	86424.2	171082	124651	101485
P19532	P19532	TFE3	256334	253372	204889	216251	287890	248758
P19623	P19623	SRM	14457800	14378100	14230500	10185200	11894700	13474300
P19634	P19634	SLC9A1	1130630	1050570	1033130	1335210	1306090	1235580
P19784	P19784	CSNK2A2	4710760	4062090	4415470	4144000	4754800	4344790
P19793	P19793	RXRA	2044710	2308540	2276490	2154780	2212840	2375320
P19801	P19801	AOC1	254901	347647	301911	331471	373335	337178
P19823	P19823	ITIH2	834838	722472	790492	600793	730485	656066
P19838	P19838	NFKB1	2460570	2324510	2612760	1781790	2068400	2279590
P19971	P19971	TYMP	1052220	972621	967827	665469	863721	874789
P20020	P20020	ATP2B1	11618500	11181800	10931500	12934600	12044200	11734300
P20042	P20042	EIF2S2	18304300	18733400	19319400	16121700	17049700	17568900
P20073	P20073	ANXA7	4133310	3881720	4185270	2410710	3117890	3336020
P20226	P20226	TBP	1590750	1500200	1576240	1786010	1710870	1562420
P20248	P20248	CCNA2	1527260	1499440	1659690	1467280	1545000	1584410
P20265	P20265	POU3F2	278192	224640	279620	240504	156912
P20290	P20290	BTF3	7749750	7610400	7966890	6307490	6801660	7285750
P20309	P20309	CHRM3	381829	318455	419162	362583	441166	421318
P20336	P20336	RAB3A	845090	953303	663206	983840	927290	845214
P20337	P20337	RAB3B	912615	749278	781779	890234	520906	714964
P20338	P20338	RAB4A	2660300	2632830	2618250	2722420	2919900	2994350
P20339	P20339	RAB5A	6358180	5506500	5999890	6092340	6211540	5769180
P20340	P20340	RAB6A	31270800	31312900	32984200	34662900	36912500	38152000
P20393	P20393	NR1D1	124620	96752.2	143658	144228	85334	12292.7
P20472	P20472	PVALB	130571			90942.4
P20585	P20585	MSH3	2105370	2123350	2164900	2407420	2278010	2290260
P20592	P20592	MX2	1133040	1028090	1043180	1148330	1122250	1001230
P20618	P20618	PSMB1	9730440	8540090	9001940	8684890	8674590	9480790
P20645	P20645	M6PR	3863270	3686320	3610160	3912660	4031090	3568470
P20674	P20674	COX5A	2772110	5105660	3926550	2708880	3238020	3697950
P20700	P20700	LMNB1	57874900	57796100	61283900	66797000	67831900	65782900
P20749	P20749	BCL3	516255	470404	489784	483494	361107	596573
P20809	P20809	IL11	244009	224584	305146	203636	294391	170861
P20810	P20810	CAST	25899900	26859700	27556800	20182600	22150800	26233900
P20839	P20839	IMPDH1	3251080	3393830	3433940	2557310	2638350	2967600
P20936	P20936	RASA1	8824490	8929920	8994770	6744530	7657780	8087430
P20962	P20962	PTMS	9153800	9802900	12606600	11411700	7628540	7109270
P21127	P21127	CDK11B	3682720	2663480	3415740	3681240	3524360	3184740
P21266	P21266	GSTM3	1651300	1561150	1727510	967326	1272120	1434400
P21281	P21281	ATP6V1B2	8337320	8577800	9066450	6909220	7573510	8287740
P21283	P21283	ATP6V1C1	5287950	5941670	5494270	4316510	4514890	4937380
P21291	P21291	CSRP1	4238040	4154480	4280070	2656370	3411610	3536130
P21333	P21333	FLNA	124508000	127217000	135207000	96303100	105911000	111375000
P21359	P21359	NF1	9521640	9639620	9903540	10042300	9966050	9767250
P21397	P21397	MAOA	4596640	4409040	4361540	5178740	5405130	5279760
P21399	P21399	ACO1	3772000	4070610	4212590	2800940	3243160	3555080
P21579	P21579	SYT1	3609130	3282980	3138080	3842070	3714550	3391600
P21580	P21580	TNFAIP3	2021760	2561960	2124710	1867720	1924730	2628980
P21583	P21583	KITLG	2180060	2617630	2496600	1982850	2159340	2466690
P21589	P21589	NT5E	55960000	55600700	54748100	62311800	62499800	60589000
P21675	P21675	TAF1	1901290	1940060	1922780	2073790	1940890	1903590
P21709	P21709	EPHA1	399630	385464	369754	499580	396329	431724
P21741	P21741	MDK	302236	201792	383570	340548	317738	259060
P21796	P21796	VDAC1	93238400	88390100	89163000	109014000	96353300	91939800
P21860	P21860	ERBB3	418631	432686	418668	453917	399587	418792
P21912	P21912	SDHB	17035100	16418400	16254300	17611400	18328000	17514900
P21926	P21926	CD9	1273030	1414300	1363290	1454290	1358510	1468500
P21953	P21953	BCKDHB	5437860	4526880	5003060	5898200	5989510	5440800
P21964	P21964	COMT	17800700	18258700	17921200	14796500	16933800	17598400
P21980	P21980	TGM2	20023800	20161400	21269600	12663400	15296000	17793200
P22033	P22033	MMUT	6096080	6059230	6245180	6814040	6892540	6807570
P22059	P22059	OSBP	5207740	5316360	5731310	3786440	4477910	5057650
P22061	P22061	PCMT1	5700420	5718360	6333180	3949030	4726600	5502040
P22083	P22083	FUT4		263366	235144	262194	245260	190397
P22087	P22087	FBL	45792800	42124900	42981000	50115700	49764400	47652400
P22090	P22090	RPS4Y1	3593370	3633980	3780340	3280520	3612080	3537440
P22102	P22102	GART	16774200	17277100	18325600	11921900	13813200	15275400
P22223	P22223	CDH3	5528520	5566350	5404550	5935390	6277200	5762900
P22234	P22234	PAICS	29898300	27565800	31103000	19581800	23211400	26967500
P22304	P22304	IDS	904531	895057	886991	960705	918325	959194
P22307	P22307	SCP2	19381900	18759900	18885200	21246200	21705100	20228300
P22314	P22314	UBA1	30177300	28431300	30466100	25185200	27593200	29461700
P22352	P22352	GPX3	1363320	1085110	1199720	1146920	1414920	1386440
P22392	P22392	NME2	33115300	33963600	31600000	27999600	27294700	31173900
P22413	P22413	ENPP1	619938	635509	633211	739072	623894	639280
P22415	P22415	USF1	3568490	4039520	4063070	4877230	4677180	3781980
P22492	P22492	H1-6	230261	185343	181301	244375	189130	145369
P22570	P22570	FDXR	2058210	1891280	1911780	2062760	2176310	2193340
P22626	P22626	HNRNPA2B1	337675000	318097000	321101000	373735000	376829000	376837000
P22670	P22670	RFX1	2614700	2573450	2526660	2834590	2660760	2470890
P22676	P22676	CALB2	5636300	7509950	7541990	2843910	4912750	6095330
P22681	P22681	CBL	2129450	2202200	2215910	1579630	1769640	2034950
P22694	P22694	PRKACB	4533120	4416030	4544890	3707080	3948050	3976730
P22695	P22695	UQCRC2	6341190	6178000	6158840	6909120	7220180	7029460
P22830	P22830	FECH	2975940	2910420	2956030	3399030	3404560	3324880
P23025	P23025	XPA	1671660	1433890	1619800	1458390	1627330	1542040
P23142	P23142	FBLN1	1230490	1101680	1119560	1158120	993587	1213740
P23193	P23193	TCEA1	13502600	12953800	13585500	10473000	11014100	11248600
P23229	P23229	ITGA6	13657200	12985400	13298400	15070800	15510300	14418500
P23246	P23246	SFPQ	72135000	65555100	66640700	75698400	74345900	69478000
P23258	P23258	TUBG1	8844340	8498800	8507890	6370980	6878900	7474300
P23284	P23284	PPIB	180586000	175748000	173655000	186429000	179327000	190026000
P23368	P23368	ME2	5367120	5499920	5366330	6384300	5934920	5852270
P23381	P23381	WARS1	7270940	7679550	8542400	5339390	6499630	7168870
P23396	P23396	RPS3	91476100	86934200	102754000	65219700	74890000	83231400
P23434	P23434	GCSH	4331260	4075120	3786900	5124820	5622840	4337740
P23443	P23443	RPS6KB1	1777580	1970350	2179670	1432570	1539820	1924150
P23458	P23458	JAK1	2021640	2028720	2047740	2177440	1977540	2131040
P23467	P23467	PTPRB	444185	428184	441059	438557	372327	464739
P23469	P23469	PTPRE	1729800	1588470	1554030	1818680	1747590	1703760
P23470	P23470	PTPRG	1570420	1401160	1482660	1554870	1710920	1789060
P23497	P23497	SP100	7408940	7947910	7534860	8339770	8255870	8154190
P23511	P23511	NFYA	1089160	937083	955023	1066320	1011980	1099050
P23526	P23526	AHCY	46212900	44203400	46226300	33315800	35022000	40893600
P23528	P23528	CFL1	153530000	145815000	153681000	99884600	113642000	129428000
P23588	P23588	EIF4B	15180800	16503000	16921100	10566300	11018200	12633100
P23610	P23610	F8A1	1426970	1605640	1694600	1048430	1341780	1477910
P23634	P23634	ATP2B4	3842690	3951010	3777650	4448190	4315390	4232390
P23677	P23677	ITPKA	515336	397679	499758	499306	660550	445251
P23743	P23743	DGKA	1261370	1253790	1260270	988907	1089180	1123950
P23786	P23786	CPT2	3782330	4021650	3795700	4508140	4363670	4463290
P23919	P23919	DTYMK	10511200	10686700	10846400	7806070	9533030	10189000
P23921	P23921	RRM1	3314600	3267870	3649310	2352880	2520180	3007300
P24385	P24385	CCND1	2268020	2367340	2348960	1824520	2000270	2070310
P24386	P24386	CHM	1464240	1479690	1530500	924727	1076330	1165030
P24390	P24390	KDELR1	474706	530972	465970	550457	490365	468525
P24468	P24468	NR2F2	1639920	1542190	1519990	1786660	1573320	1736530
P24534	P24534	EEF1B2	92290800	90972700	102156000	67781200	73820500	75049400
P24539	P24539	ATP5PB	13503100	11672900	13093500	14730100	14104800	14164600
P24588	P24588	AKAP5	490707	570065	466351	353955	472425	603700
P24592	P24592	IGFBP6	1336500	972026	1392380	1538110	1567200	1437110
P24666	P24666	ACP1	12850900	12533400	14681800	8577310	9886100	11074300
P24723	P24723	PRKCH	1176510	1216150	1303480	1109520	1196190	1374790
P24752	P24752	ACAT1	22743200	21986800	22264200	26422000	24988200	24288700
P24821	P24821	TNC	6767570	6114180	6451930	7115760	7108370	6864610
P24844	P24844	MYL9	1337260	1509470	1337270	869567	997465	1254490
P24863	P24863	CCNC	1009380	1055070	934187	980643	1249990	1198380
P24928	P24928	POLR2A	5162870	5253240	4962940	5524390	5225490	5160990
P24941	P24941	CDK2	6700950	6617660	6720170	5615680	6520710	6964960
P25054	P25054	APC	513702	574269	517877	544071	570838	586059
P25098	P25098	GRK2	5720590	5734940	5804740	3815280	4549660	4899330
P25116	P25116	F2R	63997	29826.7	24617.2	109892		47923.5
P25205	P25205	MCM3	42305000	39421900	40362000	42626700	40208000	41107900
P25208	P25208	NFYB	3847440	4758460	4645770	5848130	5463050	4886720
P25311	P25311	AZGP1	493582	563198	462677	530637	585596	616107
P25325	P25325	MPST	2284480	2275870	2331500	2003370	2069580	2201650
P25398	P25398	RPS12	63204800	68599600	69169000	44870800	58683800	58600500
P25440	P25440	BRD2	2814050	2870420	2854020	3298190	3049810	3140630
P25445	P25445	FAS	378363	422437	424823	627210	710096	583527
P25490	P25490	YY1	2358950	3012560	3580160	4155510	3562860	4404400
P25685	P25685	DNAJB1	11987300	11612100	12836900	8807960	9683890	9719610
P25686	P25686	DNAJB2	771328	775146	880999	798808	862773	921608
P25705	P25705	ATP5F1A	130732000	136374000	135170000	148288000	154518000	139691000
P25774	P25774	CTSS	979849	1060150	1075490	1424400	1192960	1207110
P25786	P25786	PSMA1	31816700	28190000	32619700	26009300	28811300	27079300
P25787	P25787	PSMA2	20179000	17455600	19913100	16373700	19314000	18810700
P25788	P25788	PSMA3	18727200	21092500	19875300	17135200	17561800	18999000
P25789	P25789	PSMA4	29513100	29110000	29726000	25841100	29822200	27942700
P25815	P25815	S100P	1971970	4276510	2007980	1586560	1492070	3263620
P25942	P25942	CD40	264442	324096	337605	300712	331047	172815
P25963	P25963	NFKBIA	374626	476227	447323	260680	295588	442746
P26006	P26006	ITGA3	25152600	24653400	24566000	26706300	29772200	28225200
P26038	P26038	MSN	201625000	199205000	220907000	138209000	159825000	168537000
P26045	P26045	PTPN3	1093600	1128760	1028950	1079260	1104740	1082960
P26196	P26196	DDX6	22850900	23523200	23954000	18431000	20604700	21021900
P26232	P26232	CTNNA2			1684980	383615	560774	368704
P26358	P26358	DNMT1	7935860	7890500	7888260	8444890	8139450	7783940
P26368	P26368	U2AF2	64520300	62743200	64653200	73748100	75514400	69531600
P26373	P26373	RPL13	83823600	80000600	89007600	66948700	73410400	78675700
P26374	P26374	CHML	7251600	8505090	7274260	5177550	5323370	6202480
P26440	P26440	IVD	4094640	3874990	3791010	4675320	4310440	3944450
P26447	P26447	S100A4	47688000	39482200	51923500	25446500	38486100	36129000
P26572	P26572	MGAT1	2023660	2071740	1955260	2394300	2146820	2293300
P26583	P26583	HMGB2	61248700	54458900	55687000	51590900	50300200	56088900
P26599	P26599	PTBP1	59614700	57417600	60436500	65386700	68853800	67823000
P26639	P26639	TARS1	14312100	14441000	14898900	9609710	11461400	12166800
P26640	P26640	VARS1	22241200	21922900	23201200	15550200	18823200	20831300
P26641	P26641	EEF1G	89515300	85749500	93362600	59618000	72335500	79723000
P26885	P26885	FKBP2	31727000	32553500	31966100	32632200	35748200	36131800
P27037	P27037	ACVR2A	206046	276624	269253	205856	264957	303538
P27105	P27105	STOM	7474460	6323600	6719980	7214220	6542190	6751870
P27144	P27144	AK4	10464400	10278100	10526900	12156000	12174800	11400900
P27338	P27338	MAOB	1842690	1521900	1777880	1950070	1938850	2052720
P27348	P27348	YWHAQ	69105100	72267400	74979100	49466800	57495200	60694700
P27361	P27361	MAPK3	4288780	4172190	4360900	2646030	3375470	3527920
P27448	P27448	MARK3	1933210	1908780	1867810	1712340	1716810	1769180
P27540	P27540	ARNT	1388130	1294170	1335610	1420390	1411680	1376320
P27635	P27635	RPL10	63080300	61621700	65844400	53522600	56940900	61591600
P27658	P27658	COL8A1	296631	507184	347194	562638	481603	539922
P27694	P27694	RPA1	17400000	17371600	17285900	15841300	17403800	18170200
P27695	P27695	APEX1	39807900	38450400	39924500	35533800	37836100	41018700
P27707	P27707	DCK	4723790	4620110	4694340	3656490	3995940	4000310
P27708	P27708	CAD	13556300	13974600	14681100	9704130	11565200	12850200
P27797	P27797	CALR	90267000	87286400	83219100	94169200	90495600	95238500
P27816	P27816	MAP4	21095400	22935100	23395400	15946200	18527400	20377300
P27824	P27824	CANX	72035100	64343000	68992600	73172000	74956400	69406800
P27986	P27986	PIK3R1	898924	790263	884522	600422	805580	756417
P28062	P28062	PSMB8	9900940	8713220	9506260	8739740	8893040	9622150
P28065	P28065	PSMB9	8526100	8591500	9331400	7662920	8742190	8496320
P28066	P28066	PSMA5	17049100	17007400	17705400	13825300	16231100	16270200
P28070	P28070	PSMB4	8875410	8585960	9172460	7595020	8422050	8232640
P28072	P28072	PSMB6	20421000	23185600	21863300	19183300	21068500	20316500
P28074	P28074	PSMB5	10342400	9898080	10927700	9043290	10537400	10783600
P28161	P28161	GSTM2	324114	308269	342751	188586	238890	282977
P28288	P28288	ABCD3	10549600	10971200	10348100	11940100	11481100	10490400
P28290	P28290	ITPRID2	1546540	1797400	1543660	1932750	1592950	1674270
P28328	P28328	PEX2	3812310	4656070	4244020	4878380	5327670	4868440
P28331	P28331	NDUFS1	9887840	9258590	9445370	10967200	11258300	10234900
P28340	P28340	POLD1	6972940	7015240	6695800	6754620	7234990	7269820
P28347	P28347	TEAD1	2423250	2166790	2584780	2659060	2757490	2414440
P28370	P28370	SMARCA1	5082430	5154180	5122950	5469990	5344750	5232320
P28482	P28482	MAPK1	12778300	13194500	14211100	9220200	10523400	12645100
P28676	P28676	GCA	4506790	4547080	4614760	2496420	2853500	3313530
P28702	P28702	RXRB	1844540	1727160	1600470	1865410	1805610	1799980
P28715	P28715	ERCC5	973946	896232	905418	1020010	944442	895239
P28749	P28749	RBL1	1484120	1409660	1443720	1455470	1471700	1521100
P28799	P28799	GRN	1004300	1200560	1149630	1077030	1284860	1121350
P28838	P28838	LAP3	21322600	20503600	21980500	19912800	20438300	20865000
P29034	P29034	S100A2	7911400	10011900	10180800	5397440	3428450	6760760
P29083	P29083	GTF2E1	4496260	4077130	4385630	3967140	4407340	4210500
P29084	P29084	GTF2E2	3962100	3765780	3808290	3618740	3928590	4052050
P29144	P29144	TPP2	10006700	9812180	9951190	8577340	9562620	9532860
P29218	P29218	IMPA1	5981550	6604350	6622900	4556660	5719710	6029910
P29279	P29279	CCN2	953343	1041150	1271560	984309	1142420	987561
P29317	P29317	EPHA2	21563600	19192600	19904100	22331200	21653000	20618800
P29323	P29323	EPHB2	11922000	11892700	11477700	13106100	11989000	12161500
P29350	P29350	PTPN6	674137	637574	666360	409052	492239	612718
P29353	P29353	SHC1	2930950	3271080	3156540	2233430	2554780	2803760
P29372	P29372	MPG	2457360	2706250	2693890	2550160	2627170	2756230
P29373	P29373	CRABP2	59425200	58118400	63078400	34644300	38836500	47607900
P29374	P29374	ARID4A	1914680	1961280	1894850	2297080	2180020	2081670
P29375	P29375	KDM5A	1187700	1129180	1151460	1403720	1340880	1247170
P29401	P29401	TKT	72543600	72618500	72725000	66143100	74249500	72389600
P29474	P29474	NOS3	141974	127852	132839	169760	118842	114876
P29558	P29558	RBMS1	4636170	4907380	4732120	4180230	4086390	4247450
P29590	P29590	PML	8122160	7729090	7481460	8347550	8658380	8241870
P29597	P29597	TYK2	936275	869041	794857	829693	843556	751052
P29692	P29692	EEF1D	77768600	79258400	85444700	57450200	66499100	71920700
P29966	P29966	MARCKS	24044000	20889300	20222600	18359900	20079400	20255300
P29992	P29992	GNA11	5804770	5505290	5711090	6721630	6105190	5870140
P30038	P30038	ALDH4A1	1873070	1938110	1806540	2182850	2221140	2230810
P30040	P30040	ERP29	46955100	43972000	46591300	49240300	51445500	49349400
P30041	P30041	PRDX6	57789600	60617400	60954900	40332200	47149200	53859800
P30043	P30043	BLVRB	8176480	7807860	8089600	5087300	6168110	7267700
P30044	P30044	PRDX5	28400800	26741600	28256000	25749700	27883200	27824700
P30046	P30046	DDT	8081880	8783410	8483560	5120150	6075040	7541410
P30047	P30047	GCHFR	1867140	2094990	1910030	1461060	1559940	1727780
P30048	P30048	PRDX3	26459300	25737200	25982500	30535400	29725700	27653500
P30049	P30049	ATP5F1D	16169900	13926000	11123900	14890900	15971100	9766550
P30050	P30050	RPL12	72459800	72058200	72471900	64707500	62176400	69178500
P30084	P30084	ECHS1	24320600	22631700	23347300	27111300	27003600	27047700
P30085	P30085	CMPK1	25984000	25332000	25854900	17718500	20747800	22868200
P30086	P30086	PEBP1	11088000	11820800	11942200	7760290	9038950	10228200
P30101	P30101	PDIA3	136781000	115945000	125327000	137074000	141035000	138922000
P30153	P30153	PPP2R1A	25779000	25618900	26260000	20036400	22478700	24069200
P30154	P30154	PPP2R1B	2076540	2016070	2174330	1530730	1728340	1869190
P30260	P30260	CDC27	2237740	2186180	2228430	2179530	2135050	2314840
P30291	P30291	WEE1	652905	696818	590518	612737	753906	699942
P30305	P30305	CDC25B	355777	434563	425136	477361	279215	451628
P30307	P30307	CDC25C	748973	746613	864214	490349	626615	613699
P30405	P30405	PPIF	2340530	1970030	2264370	2375030	2333170	2066600
P30408	P30408	TM4SF1	144546	162431	312371	219515	359103	209422
P30414	P30414	NKTR	966497	971893	990910	1173700	957002	985056
P30419	P30419	NMT1	16197200	18227800	18622900	12205400	13360900	16540300
P30511	P30511	HLA-F	1431170	1302180	1469550	1542480	1318530	1599260
P30519	P30519	HMOX2	13419500	12261000	12506100	14605600	14589500	13749900
P30520	P30520	ADSS2	13032000	13638100	13442200	9247680	11016800	12098100
P30530	P30530	AXL	1538170	1382380	1361360	1647160	1708080	1618040
P30533	P30533	LRPAP1	5024890	4745420	4659420	5670960	5955310	5349140
P30536	P30536	TSPO	7312480	5278050	5876590	6102590	8388980	7072290
P30559	P30559	OXTR	98199.5	118439		109604	93830.1	102423
P30566	P30566	ADSL	8278780	8098890	8764680	5972260	6571040	7455680
P30622	P30622	CLIP1	5223940	5527270	5624500	3656450	4400910	4868990
P30626	P30626	SRI	2891250	5132180	4932210	1505520	2110070	3067960
P30679	P30679	GNA15	429688	576455	441894	574324	430184	498158
P30711	P30711	GSTT1	871010	899385	1037440	615652	773829	844289
P30740	P30740	SERPINB1	14716800	15187100	15590700	10471900	12010700	13478100
P30825	P30825	SLC7A1	4187030	4130150	4159090	4807500	4329570	3883090
P30837	P30837	ALDH1B1	8489440	8572930	8292400	9879760	9202320	9420520
P30838	P30838	ALDH3A1	2652790	3034940	2806480	2446140	2432780	2767310
P30876	P30876	POLR2B	11648200	12218500	11797700	12185800	12066000	12255300
P31040	P31040	SDHA	29480600	25973900	27733600	32409400	32721000	31520300
P31146	P31146	CORO1A	13642700	14823300	15158800	10167400	10294800	12371100
P31150	P31150	GDI1	10523800	10594500	11303600	6652750	8188960	9078720
P31152	P31152	MAPK4	8172520	7628210	7135340	7335720	7690330	6622500
P31153	P31153	MAT2A	18485900	20097500	19005700	15149400	16692900	17459200
P31260	P31260	HOXA10	1592530	1418700	1398660	1808790	1493580	1523440
P31321	P31321	PRKAR1B	466302	512897	490657	410074	407954	483111
P31323	P31323	PRKAR2B	1880100	1750980	1853080	1622600	1811620	1852180
P31327	P31327	CPS1	1070270	1027820	1058650	1133400	1117610	1086530
P31350	P31350	RRM2	7569320	7560740	8375700	4697210	5580360	6167390
P31431	P31431	SDC4	13850900	15683700	14540800	12775700	14688000	14935300
P31483	P31483	TIA1	3459780	3178660	3036110	2963810	3376200	3325850
P31629	P31629	HIVEP2	326101	273812	369129	249181	216521	244615
P31641	P31641	SLC6A6	3023490	2933930	2953240	3454150	3453590	3008400
P31689	P31689	DNAJA1	8012950	7973620	8265240	7180890	7649100	7878430
P31749	P31749	AKT1	1741100	1769530	1874400	1169810	1378150	1548870
P31751	P31751	AKT2	2106580	2175010	1977150	1436650	1664720	1733900
P31930	P31930	UQCRC1	4319690	4215880	4215340	4931320	4993520	4719840
P31937	P31937	HIBADH	9634220	8811550	9130230	10351400	10847600	10565600
P31939	P31939	ATIC	15919900	15374100	16254900	10843000	12881100	14039500
P31942	P31942	HNRNPH3	16374300	14614300	14865500	16758500	16497000	15870600
P31943	P31943	HNRNPH1	119788000	108481000	116397000	123499000	122245000	120341000
P31946	P31946	YWHAB	34752000	35468500	32495600	24799300	26570000	29883800
P31947	P31947	SFN	15602500	14507800	17288900	9710820	12765700	14627100
P31948	P31948	STIP1	53487900	55714400	58061200	38770500	43692300	52275700
P31949	P31949	S100A11	29000200	32373200	34956700	16157800	21309900	28787500
P32019	P32019	INPP5B	1058050	1046740	1050090	819725	725229	871999
P32119	P32119	PRDX2	75835300	76776300	82843900	52131500	63171600	68667600
P32121	P32121	ARRB2	1717570	1689580	1631230	1394710	1596160	1505230
P32189	P32189	GK	937837	871430	891500	912402	915391	837264
P32242	P32242	OTX1	331709	302047	358960	375010	420810	394166
P32320	P32320	CDA	8483140	8935310	8818470	6057160	6995750	7716980
P32321	P32321	DCTD	4874580	5529020	5328960	3744400	4030580	4705780
P32322	P32322	PYCR1	12499000	12243000	11615600	13683200	14685800	13612400
P32455	P32455	GBP1	873527	1019710	911858	682108	863156	889173
P32456	P32456	GBP2	1131600	1111840	1123810	866319	999215	1042100
P32519	P32519	ELF1	1559040	1529610	1592690	1615680	1719230	1884530
P32780	P32780	GTF2H1	951795	984339	863297	1062140	1050920	1044600
P32856	P32856	STX2	569141	697740	705633	720285	601918	810139
P32929	P32929	CTH	3357560	3376070	3470060	2744640	3125440	3256730
P32969	P32969	RPL9	52814300	48439700	54404300	49005800	54623300	52045500
P33121	P33121	ACSL1	5602000	5218440	5350060	6112000	5914480	5500530
P33176	P33176	KIF5B	21702200	23094900	22711000	15770600	17647900	20262700
P33240	P33240	CSTF2	9969040	11819800	11432300	7346850	10570800	11702300
P33316	P33316	DUT	46937700	44282800	43779800	38444500	39710900	43857000
P33527	P33527	ABCC1	2862690	2754780	2658510	3116130	2890080	2967920
P33552	P33552	CKS2	587698	1020120	812024	398118	571313	445307
P33764	P33764	S100A3	1006660	1201810	997631	871933	992155	1046820
P33897	P33897	ABCD1	1155510	1057440	1142550	1274350	1655510	1212860
P33947	P33947	KDELR2	1487430	844436	1194840	1383610	1685320	888461
P33981	P33981	TTK	5812620	6208940	6370010	4775230	4891120	5848410
P33991	P33991	MCM4	27161300	26411200	26006300	27985400	27946800	27097800
P33992	P33992	MCM5	28513800	25667800	27430900	28451000	30559900	28472500
P33993	P33993	MCM7	36579500	35201300	36037600	37617200	38201300	37758600
P34059	P34059	GALNS	1684980	1586520	1583350	1711290	1774370	1683750
P34741	P34741	SDC2	1049560	917333	610191	856779	666650	770096
P34896	P34896	SHMT1	3463900	3207870	3402010	2431310	2895670	3136180
P34897	P34897	SHMT2	58173000	51956700	54442000	62642700	66818500	61183700
P34910	P34910	EVI2B	976232	847356	1131200	960455	717108	963147
[truncated: 6,913 more rows]

## Sheet: de_analysis
Protein.Group	logFC	AveExpr	t	P.Value	adj.P.Val	B	treatment	Protein.Ids	Genes
O96028	-2.36156	19.7158	-35.912	2.09545e-08	0.000185677	5.40234	t9	O96028	NSD2
Q9NRG4	-0.537445	20.8274	-9.24935	7.62966e-05	0.0850482	2.01265	t9	Q9NRG4	SMYD2
Q13772	0.527998	17.5763	8.9452	9.26179e-05	0.0850482	1.86425	t9	Q13772	NCOA4
Q17RS7	-0.414477	19.5878	-8.50599	0.00012382	0.0850482	1.63644	t9	Q17RS7	GEN1
Q8N8N7	-0.630404	20.8374	-8.30783	0.000141753	0.0850482	1.52811	t9	Q8N8N7	PTGR2
Q9H446	-0.807832	20.1374	-8.17312	0.000155653	0.0850482	1.4524	t9	Q9H446	RWDD1
Q8NEZ5	-0.376382	21.1334	-8.11137	0.000162545	0.0850482	1.41712	t9	Q8NEZ5	FBXO22
Q13137	-0.536778	18.7547	-7.74076	0.000212083	0.0850482	1.19752	t9	Q13137	CALCOCO2
Q99426	-0.56258	22.3699	-7.68173	0.000221479	0.0850482	1.16126	t9	Q99426	TBCB
Q9H7P6	-0.864042	17.3621	-7.51161	0.000251351	0.0850482	1.05471	t9	Q9H7P6	MVB12B
P11926	-0.55	19.0973	-7.50202	0.000253169	0.0850482	1.04861	t9	P11926	ODC1
Q9UJC3	-0.422445	22.0665	-7.42675	0.000267964	0.0850482	1.0004	t9	Q9UJC3	HOOK1
Q03393	-0.561609	18.456	-7.41555	0.00027025	0.0850482	0.993171	t9	Q03393	PTS
Q9Y608	-0.419048	21.0939	-7.3872	0.000276134	0.0850482	0.97482	t9	Q9Y608	LRRFIP2
O43822	-0.56026	18.0258	-7.30255	0.000294599	0.0850482	0.91949	t9	O43822	CFAP410
Q8TAK5	-2.18902	16.7718	-14.9204	8.85155e-05	0.0850482	0.884847	t9	Q8TAK5	GABPB2
O14503	0.442015	20.8064	7.15922	0.000329191	0.0850482	0.823955	t9	O14503	BHLHE40
P25445	0.645464	18.9608	7.07792	0.00035087	0.0850482	0.768722	t9	P25445	FAS
P43487	-0.527949	24.3671	-7.05262	0.000357949	0.0850482	0.751371	t9	P43487	RANBP1
Q8IWT0	-1.01052	18.3355	-8.43379	0.000324593	0.0850482	0.721769	t9	Q8IWT0	ZBTB8OS
O75534	-0.351175	23.189	-6.83935	0.000424557	0.0850482	0.602122	t9	O75534	CSDE1
P55809	0.331888	22.2743	6.81354	0.000433542	0.0850482	0.583684	t9	P55809	OXCT1
Q96MX3	0.619558	19.7431	6.75949	0.000453069	0.0850482	0.544814	t9	Q96MX3	ZNF48
Q96SF2	0.551073	20.3551	6.69639	0.000477155	0.0850482	0.498968	t9	Q96SF2	CCT8L2
Q92609	-0.363042	21.267	-6.6244	0.000506436	0.0850482	0.446059	t9	Q92609	TBC1D5
P10619	0.312929	22.7894	6.5771	0.000526795	0.0850482	0.410933	t9	P10619	CTSA
Q9H3M7	-0.429853	22.7182	-6.57637	0.000527115	0.0850482	0.410391	t9	Q9H3M7	TXNIP
Q9UQ16	-0.478906	20.0589	-6.44129	0.000590645	0.0850482	0.308477	t9	Q9UQ16	DNM3
Q16665	0.30465	19.9081	6.42534	0.000598705	0.0850482	0.29629	t9	Q16665	HIF1A
Q9Y3C8	-0.724912	20.2519	-6.40313	0.000610142	0.0850482	0.279259	t9	Q9Y3C8	UFC1
P38435	0.355111	21.2581	6.39092	0.00061654	0.0850482	0.269862	t9	P38435	GGCX
P12532	-0.548731	22.434	-6.37929	0.0006227	0.0850482	0.260901	t9	P12532	CKMT1A
O00193	-0.434742	21.0719	-6.36738	0.000629083	0.0850482	0.251702	t9	O00193	SMAP
Q9BSG0	0.460312	18.3512	6.35905	0.000633592	0.0850482	0.245258	t9	Q9BSG0	PRADC1
P0C5J1	-1.29686	17.1811	-6.35617	0.00063516	0.0850482	0.243026	t9	P0C5J1	FAM86B2
P28676	-0.667445	21.7856	-6.34913	0.00063901	0.0850482	0.23757	t9	P28676	GCA
Q9BW62	-0.409125	21.0387	-6.33111	0.000648984	0.0850482	0.223577	t9	Q9BW62	KATNAL1
P39019	-0.42874	26.256	-6.32435	0.000652771	0.0850482	0.218317	t9	P39019	RPS19
P10109	0.403266	20.9	6.30882	0.00066157	0.0850482	0.206205	t9	P10109	FDX1
P16401	0.397037	28.945	6.30023	0.000666495	0.0850482	0.199491	t9	P16401	H1-5
O43924	-0.855903	20.8393	-6.28823	0.000673444	0.0850482	0.190098	t9	O43924	PDE6D
Q68CZ6	-0.343682	19.8208	-6.27631	0.000680434	0.0850482	0.180741	t9	Q68CZ6	HAUS3
O75935	-0.5119	21.2776	-6.24997	0.000696164	0.0850482	0.160012	t9	O75935	DCTN3
Q86X27	-0.355364	19.7167	-6.22472	0.000711633	0.0850482	0.140051	t9	Q86X27	RALGPS2
Q96FN4	-0.533945	19.3771	-6.21981	0.00071469	0.0850482	0.136155	t9	Q96FN4	CPNE2
Q12933	-0.434115	20.8968	-6.20493	0.000724038	0.0850482	0.124338	t9	Q12933	TRAF2
Q16527	-0.651426	21.5883	-6.17853	0.000740961	0.0850482	0.103306	t9	Q16527	CSRP2
Q9UL33	-0.310261	20.5442	-6.17317	0.000744453	0.0850482	0.099022	t9	Q9UL33	TRAPPC2L
P48163	-0.313264	22.0526	-6.16605	0.000749121	0.0850482	0.0933254	t9	P48163	ME1
Q8WVJ2	-0.749923	21.0173	-6.15277	0.000757916	0.0850482	0.082683	t9	Q8WVJ2	NUDCD2
P14316	-0.899039	19.0909	-6.13896	0.000767184	0.0850482	0.0715935	t9	P14316	IRF2
Q9Y587	-0.452745	20.4962	-6.13873	0.000767342	0.0850482	0.0714055	t9	Q9Y587	AP4S1
P35520	-0.436169	22.1853	-6.09231	0.000799473	0.0850482	0.0339229	t9	P35520	CBS
Q8WUA7	-0.426441	22.106	-6.07379	0.000812716	0.0850482	0.0188857	t9	Q8WUA7	TBC1D22A
Q99584	-0.560264	24.7102	-6.03615	0.000840414	0.0850482	-0.0118286	t9	Q99584	S100A13
Q9NX76	0.510916	20.4857	6.03353	0.00084238	0.0850482	-0.0139727	t9	Q9NX76	CMTM6
P40426	0.2813	19.8786	6.00218	0.000866332	0.0850482	-0.0397153	t9	P40426	PBX3
P00480	-0.739587	19.1706	-5.99246	0.000873918	0.0850482	-0.0477277	t9	P00480	OTC
Q5R372	-0.381812	18.8957	-5.97206	0.000890081	0.0850482	-0.0645832	t9	Q5R372	RABGAP1L
Q9Y5A9	-0.360521	22.2638	-5.97021	0.000891562	0.0850482	-0.0661125	t9	Q9Y5A9	YTHDF2
P23588	-0.509077	23.6936	-5.94058	0.000915697	0.0850482	-0.0907119	t9	P23588	EIF4B
P49755	0.326264	24.7296	5.93119	0.000923494	0.0850482	-0.098527	t9	P49755	TMED10
Q04695	0.312635	20.1058	5.91832	0.000934316	0.0850482	-0.109272	t9	Q04695	KRT17
Q5F1R6	-0.342786	20.0707	-5.91784	0.000934717	0.0850482	-0.109668	t9	Q5F1R6	DNAJC21
O15056	-0.363201	20.369	-5.90041	0.000949605	0.0850482	-0.124254	t9	O15056	SYNJ2
O76061	0.443394	21.1203	5.89534	0.000953986	0.0850482	-0.128504	t9	O76061	STC2
O75822	-0.427125	23.7422	-5.89094	0.000957806	0.0850482	-0.132195	t9	O75822	EIF3J
P36959	-0.46485	17.5903	-5.85566	0.000989086	0.0850482	-0.161906	t9	P36959	GMPR
Q86WA6	0.263707	21.4077	5.83721	0.00100589	0.0850482	-0.177506	t9	Q86WA6	BPHL
P43357	-0.476986	20.8204	-5.82335	0.00101874	0.0850482	-0.189265	t9	P43357	MAGEA3
Q12982	-0.50294	19.4868	-5.81546	0.00102614	0.0850482	-0.195974	t9	Q12982	BNIP2
Q9UJ14	0.350325	20.0361	5.8128	0.00102865	0.0850482	-0.198232	t9	Q9UJ14	GGT7
Q96MW1	-0.411679	21.3365	-5.79729	0.0010434	0.0850482	-0.211444	t9	Q96MW1	CCDC43
Q9Y262	-0.391438	24.3777	-5.79417	0.0010464	0.0850482	-0.214106	t9	Q9Y262	EIF3L
Q9Y237	-0.608585	23.0048	-5.775	0.00106504	0.0850482	-0.230495	t9	Q9Y237	PIN4
Q9UKY7	-0.360339	22.4191	-5.77065	0.00106932	0.0850482	-0.234222	t9	Q9UKY7	CDV3
O14562	-0.345937	21.7073	-5.76135	0.00107854	0.0850482	-0.242202	t9	O14562	UBFD1
Q4G0N4	0.279463	22.8298	5.7593	0.00108059	0.0850482	-0.243961	t9	Q4G0N4	NADK2
Q5T653	0.270765	23.0122	5.75108	0.00108883	0.0850482	-0.251025	t9	Q5T653	MRPL2
Q7Z3T8	-0.41525	19.5656	-5.74039	0.00109965	0.0850482	-0.260226	t9	Q7Z3T8	ZFYVE16
Q8NEZ2	-0.449818	20.1628	-5.72735	0.00111303	0.0850482	-0.271474	t9	Q8NEZ2	VPS37A
Q15796	-0.456048	20.4483	-5.71646	0.00112433	0.0850482	-0.28088	t9	Q15796	SMAD2
Q6FI81	-0.394914	22.5716	-5.70024	0.00114141	0.0850482	-0.29493	t9	Q6FI81	CIAPIN1
Q9Y496	-0.507674	22.1648	-5.69587	0.00114607	0.0850482	-0.298728	t9	Q9Y496	KIF3A
P52566	-0.420615	23.7918	-5.68846	0.00115401	0.0850482	-0.305167	t9	P52566	ARHGDIB
P61024	-0.606094	22.4204	-5.68764	0.00115489	0.0850482	-0.305872	t9	P61024	CKS1B
Q96DE0	-0.618465	19.9348	-5.68679	0.00115581	0.0850482	-0.306618	t9	Q96DE0	NUDT16
Q6IA69	-0.661046	18.5517	-5.68419	0.00115861	0.0850482	-0.308875	t9	Q6IA69	NADSYN1
Q9UG63	-0.316542	21.792	-5.67813	0.00116518	0.0850482	-0.314148	t9	Q9UG63	ABCF2
L0R8F8	0.30968	20.9093	5.64524	0.00120158	0.0850482	-0.342872	t9	L0R8F8	MIEF1
Q9HAU8	-0.692295	18.1455	-6.34124	0.00126741	0.0850482	-0.347806	t9	Q9HAU8	RNPEPL1
O95049	-0.28061	21.2612	-5.61887	0.0012317	0.0850482	-0.366017	t9	O95049	TJP3
Q9UBN7	-0.481972	20.7928	-5.60421	0.00124881	0.0850482	-0.378927	t9	Q9UBN7	HDAC6
Q96HA1	0.42227	19.2424	5.60173	0.00125175	0.0850482	-0.381122	t9	Q96HA1	POM121
Q8N6I1	-0.598364	18.3566	-5.59591	0.00125863	0.0850482	-0.386259	t9	Q8N6I1	EID2
P62750	-0.301397	25.0406	-5.59361	0.00126137	0.0850482	-0.38829	t9	P62750	RPL23A
Q13303	-0.399292	20.4607	-5.5809	0.00127659	0.0850482	-0.399526	t9	Q13303	KCNAB2
O14787	-0.425224	21.7591	-5.57588	0.00128267	0.0850482	-0.40398	t9	O14787	TNPO2
Q9HCC0	0.25709	22.8864	5.56966	0.00129023	0.0850482	-0.409488	t9	Q9HCC0	MCCC2
P24534	-0.397192	26.303	-5.55799	0.00130458	0.0850482	-0.41986	t9	P24534	EEF1B2
Q6P5R6	-0.672087	17.417	-5.55363	0.00130997	0.0850482	-0.423732	t9	Q6P5R6	RPL22L1
Q8N8A2	-0.706721	20.9824	-5.54812	0.00131684	0.0850482	-0.428637	t9	Q8N8A2	ANKRD44
Q8N138	0.326849	20.3987	5.54167	0.00132493	0.0850482	-0.434385	t9	Q8N138	ORMDL3
Q2M3G4	-0.577582	18.3878	-5.53473	0.00133369	0.0850482	-0.440573	t9	Q2M3G4	SHROOM1
P51580	-0.507469	20.5411	-5.52867	0.0013414	0.0850482	-0.445984	t9	P51580	TPMT
Q99615	-0.321172	21.7105	-5.52746	0.00134295	0.0850482	-0.447067	t9	Q99615	DNAJC7
Q9Y316	-0.489063	20.9713	-5.52489	0.00134623	0.0850482	-0.449363	t9	Q9Y316	MEMO1
P10599	-0.622484	25.5487	-5.51817	0.00135488	0.0850482	-0.455373	t9	P10599	TXN
Q6P1Q9	-0.405179	21.0532	-5.51598	0.00135771	0.0850482	-0.45734	t9	Q6P1Q9	METTL2B
Q53HC9	-0.357881	21.1206	-5.51459	0.00135952	0.0850482	-0.458587	t9	Q53HC9	EIPR1
P24386	-0.505288	20.2554	-5.51235	0.00136242	0.0850482	-0.460589	t9	P24386	CHM
P40617	-0.520584	18.2154	-5.50906	0.0013667	0.0850482	-0.463541	t9	P40617	ARL4A
P40855	-0.365486	20.6738	-5.50419	0.00137306	0.0850482	-0.467904	t9	P40855	PEX19
Q9BXB5	-0.295213	20.9694	-5.48016	0.00140497	0.0850482	-0.489516	t9	Q9BXB5	OSBPL10
Q3LXA3	-0.296626	21.7433	-5.47721	0.00140893	0.0850482	-0.492166	t9	Q3LXA3	TKFC
P25685	-0.369308	23.348	-5.47511	0.00141178	0.0850482	-0.494066	t9	P25685	DNAJB1
O96007	-0.430697	20.4156	-5.47402	0.00141325	0.0850482	-0.495049	t9	O96007	MOCS2
Q86V21	-0.414123	20.8277	-5.46971	0.0014191	0.0850482	-0.498933	t9	Q86V21	AACS
Q53RY4	0.244448	19.8989	5.46957	0.0014193	0.0850482	-0.499066	t9	Q53RY4	KRTCAP3
Q9P246	0.325218	20.6712	5.46906	0.00141999	0.0850482	-0.499523	t9	Q9P246	STIM2
Q9BQ51	0.481385	17.91	5.46814	0.00142124	0.0850482	-0.500352	t9	Q9BQ51	PDCD1LG2
Q53G59	-0.302774	18.923	-5.45658	0.00143708	0.0850482	-0.510796	t9	Q53G59	KLHL12
Q15185	-0.422709	25.0577	-5.45109	0.00144469	0.0850482	-0.515767	t9	Q15185	PTGES3
Q9H0R4	-0.373126	21.7553	-5.4448	0.00145345	0.0850482	-0.521468	t9	Q9H0R4	HDHD2
Q12965	-0.37113	22.3391	-5.44219	0.0014571	0.0850482	-0.523833	t9	Q12965	MYO1E
Q8IYM1	-0.422317	19.7035	-5.4318	0.00147175	0.0850482	-0.533261	t9	Q8IYM1	SEPTIN12
Q86UY6	-0.467834	20.303	-5.42861	0.00147627	0.0850482	-0.536159	t9	Q86UY6	NAA40
P23193	-0.290969	23.5242	-5.42573	0.00148039	0.0850482	-0.538785	t9	P23193	TCEA1
P40763	-0.365447	21.0903	-5.41265	0.00149919	0.0850482	-0.55069	t9	P40763	STAT3
O60493	-0.373927	22.6877	-5.4058	0.00150914	0.0850482	-0.556936	t9	O60493	SNX3
O95905	-0.419968	19.7146	-5.39679	0.00152235	0.0850482	-0.565166	t9	O95905	ECD
Q9H079	-0.30476	18.2084	-5.3914	0.0015303	0.0850482	-0.57009	t9	Q9H079	KATNBL1
Q9Y3V2	-0.766036	16.9529	-5.38871	0.00153431	0.0850482	-0.572559	t9	Q9Y3V2	RWDD3
Q8NBF2	-0.503071	21.0876	-5.37052	0.00156161	0.0850482	-0.589227	t9	Q8NBF2	NHLRC2
Q6IA86	-0.351984	21.108	-5.36653	0.00156767	0.0850482	-0.592893	t9	Q6IA86	ELP2
Q9H2H8	-0.411548	21.6144	-5.35607	0.0015837	0.0850482	-0.602512	t9	Q9H2H8	PPIL3
Q9BTZ2	0.290418	20.4184	5.34719	0.00159745	0.0850482	-0.610694	t9	Q9BTZ2	DHRS4
Q86VP1	-0.274827	19.2676	-5.33713	0.00161318	0.0850482	-0.619971	t9	Q86VP1	TAX1BP1
P55884	-0.310979	23.4437	-5.3362	0.00161464	0.0850482	-0.62083	t9	P55884	EIF3B
Q9NZN4	-0.322611	21.2512	-5.33143	0.00162217	0.0850482	-0.625233	t9	Q9NZN4	EHD2
Q13615	-0.373557	19.2127	-5.32387	0.0016342	0.0850482	-0.632233	t9	Q13615	MTMR3
P48047	0.27163	24.691	5.32172	0.00163762	0.0850482	-0.634216	t9	P48047	ATP5PO
P50748	-0.455834	21.2769	-5.32054	0.00163952	0.0850482	-0.63531	t9	P50748	KNTC1
Q53GA4	-0.257169	22.3863	-5.31676	0.0016456	0.0850482	-0.638817	t9	Q53GA4	PHLDA2
Q92600	-0.267116	21.9764	-5.3098	0.00165683	0.0850482	-0.645263	t9	Q92600	CNOT9
O75635	-0.286802	18.3395	-5.30977	0.00165688	0.0850482	-0.645293	t9	O75635	SERPINB7
P43360	-0.291746	19.1657	-5.29825	0.00167567	0.0850482	-0.655987	t9	P43360	MAGEA6
Q69YL0	0.320285	21.3888	5.28889	0.00169113	0.0850482	-0.664699	t9	Q69YL0	NCBP2AS2
P50579	-0.35855	21.7694	-5.28366	0.00169983	0.0850482	-0.669565	t9	P50579	METAP2
Q7Z3U7	-0.404277	21.7234	-5.28189	0.0017028	0.0850482	-0.671223	t9	Q7Z3U7	MON2
Q8TE77	-0.351271	20.1776	-5.26458	0.00173201	0.0850482	-0.687373	t9	Q8TE77	SSH3
O43633	-0.362209	21.8397	-5.25543	0.0017477	0.0850482	-0.695937	t9	O43633	CHMP2A
P63220	-0.497786	24.8431	-5.25349	0.00175105	0.0850482	-0.697754	t9	P63220	RPS21
L0R819	-0.420501	21.3365	-5.24999	0.0017571	0.0850482	-0.701033	t9	L0R819	ASDURF
Q5T0N5	-0.455657	19.1755	-5.24208	0.00177088	0.0850482	-0.708456	t9	Q5T0N5	FNBP1L
Q9NQU5	0.256043	19.2678	5.2349	0.00178348	0.0850482	-0.715199	t9	Q9NQU5	PAK6
Q86X83	-0.618153	20.6742	-5.22933	0.00179332	0.0850482	-0.720428	t9	Q86X83	COMMD2
P60002	-0.30389	19.4117	-5.22255	0.00180539	0.0850482	-0.726811	t9	P60002	ELOF1
P02649	0.279954	20.8354	5.22131	0.00180761	0.0850482	-0.727977	t9	P02649	APOE
Q8IY22	-0.326523	20.0154	-5.21684	0.00181563	0.0850482	-0.73219	t9	Q8IY22	CMIP
Q9Y570	-0.282208	23.908	-5.2126	0.00182326	0.0850482	-0.736184	t9	Q9Y570	PPME1
Q15555	-0.392483	19.7771	-5.20272	0.00184123	0.0850482	-0.745518	t9	Q15555	MAPRE2
P62899	-0.31381	25.6047	-5.20175	0.001843	0.0850482	-0.746435	t9	P62899	RPL31
Q8TD16	-0.452766	20.9346	-5.20165	0.00184318	0.0850482	-0.746527	t9	Q8TD16	BICD2
Q05639	-0.420484	23.8062	-5.1911	0.0018626	0.0850482	-0.756507	t9	Q05639	EEF1A2
Q9Y5J6	-2.75456	15.9463	-14.9067	0.000479469	0.0850482	-0.784481	t9	Q9Y5J6	TIMM10B
O95997	-0.72075	19.4323	-5.15603	0.00192881	0.0850482	-0.789803	t9	O95997	PTTG1
Q9UQN3	-0.372236	21.2037	-5.15337	0.00193394	0.0850482	-0.792333	t9	Q9UQN3	CHMP2B
Q53GG5	-0.607477	19.0074	-5.1476	0.00194513	0.0850482	-0.79784	t9	Q53GG5	PDLIM3
P58107	-0.322165	25.0628	-5.14661	0.00194705	0.0850482	-0.798779	t9	P58107	EPPK1
Q8IZW8	-0.377874	21.631	-5.14237	0.00195532	0.0850482	-0.802823	t9	Q8IZW8	TNS4
P78563	0.316192	19.2618	5.13995	0.00196006	0.0850482	-0.805136	t9	P78563	ADARB1
P26232	-1.97148	19.2057	-7.10118	0.00176501	0.0850482	-0.813393	t9	P26232	CTNNA2
P83731	-0.365614	25.2486	-5.12876	0.00198215	0.0850482	-0.815836	t9	P83731	RPL24
O14757	-0.295312	21.0375	-5.12843	0.0019828	0.0850482	-0.816145	t9	O14757	CHEK1
O75663	-0.451831	22.7335	-5.12814	0.00198339	0.0850482	-0.81643	t9	O75663	TIPRL
Q08379	0.246844	22.205	5.1279	0.00198385	0.0850482	-0.816653	t9	Q08379	GOLGA2
Q8N3Y1	-0.31219	19.2184	-5.1263	0.00198705	0.0850482	-0.818191	t9	Q8N3Y1	FBXW8
P61960	-0.568276	22.5595	-5.12112	0.00199739	0.0850482	-0.82315	t9	P61960	UFM1
Q99848	0.272968	23.7997	5.11879	0.00200207	0.0850482	-0.825382	t9	Q99848	EBNA1BP2
P63104	-0.395324	28.6176	-5.11626	0.00200714	0.0850482	-0.827801	t9	P63104	YWHAZ
Q9UNZ2	-0.377695	24.0211	-5.11497	0.00200975	0.0850482	-0.829043	t9	Q9UNZ2	NSFL1C
P42684	-0.357522	19.9568	-5.10601	0.00202791	0.0850482	-0.837638	t9	P42684	ABL2
Q86UK7	-0.306101	22.0081	-5.10307	0.00203391	0.0850482	-0.840462	t9	Q86UK7	ZNF598
Q9NYT0	-0.472266	19.521	-5.10026	0.00203968	0.0850482	-0.843166	t9	Q9NYT0	PLEK2
Q96M27	-0.271809	21.9796	-5.10026	0.00203968	0.0850482	-0.843169	t9	Q96M27	PRRC1
Q8WUX2	-0.496828	18.5182	-5.08707	0.00206695	0.0850482	-0.855865	t9	Q8WUX2	CHAC2
P53609	-0.622937	18.1229	-5.08102	0.00207958	0.0850482	-0.861696	t9	P53609	PGGT1B
Q8NB90	-0.307661	21.8752	-5.08012	0.00208147	0.0850482	-0.862562	t9	Q8NB90	AFG2A
P61970	-0.552006	23.3819	-5.06695	0.00210932	0.0850482	-0.875281	t9	P61970	NUTF2
Q13685	-0.516405	20.6671	-5.06207	0.00211975	0.0850482	-0.880004	t9	Q13685	AAMP
Q9Y5B8	-0.411411	21.2772	-5.06098	0.00212209	0.0850482	-0.881059	t9	Q9Y5B8	NME7
Q93100	-0.352208	20.6961	-5.05487	0.00213523	0.0850482	-0.88697	t9	Q93100	PHKB
Q05655	-0.327772	20.8963	-5.05352	0.00213816	0.0850482	-0.888283	t9	Q05655	PRKCD
Q9ULM6	-0.332378	19.9772	-5.04819	0.00214972	0.0850482	-0.893446	t9	Q9ULM6	CNOT6
P54687	-0.470667	21.8215	-5.0476	0.00215101	0.0850482	-0.894023	t9	P54687	BCAT1
Q16644	-0.345586	20.9169	-5.04576	0.00215502	0.0850482	-0.895803	t9	Q16644	MAPKAPK3
Q86VS8	-0.350885	20.0329	-5.04333	0.00216034	0.0850482	-0.898165	t9	Q86VS8	HOOK3
P32019	-0.388568	19.8099	-5.04307	0.00216091	0.0850482	-0.898418	t9	P32019	INPP5B
Q9NV64	0.382033	18.9169	5.03314	0.00218277	0.0850482	-0.908063	t9	Q9NV64	TMEM39A
Q5QJE6	0.231873	22.1104	5.02824	0.00219366	0.0850482	-0.912833	t9	Q5QJE6	DNTTIP2
Q8WY91	0.262517	19.3798	5.02398	0.00220316	0.0850482	-0.916977	t9	Q8WY91	THAP4
Q6QNY1	-0.575241	21.3321	-5.02366	0.00220388	0.0850482	-0.917288	t9	Q6QNY1	BLOC1S2
P53582	-0.387557	22.7715	-5.02171	0.00220826	0.0850482	-0.919194	t9	P53582	METAP1
Q7Z6J8	-0.486001	18.5962	-5.01866	0.00221511	0.0850482	-0.92216	t9	Q7Z6J8	UBE3D
Q8NBA8	-0.579914	18.3277	-5.01032	0.00223399	0.0850482	-0.9303	t9	Q8NBA8	DTWD2
P07384	-0.445201	23.2367	-5.00738	0.00224068	0.0850482	-0.933168	t9	P07384	CAPN1
Q96GZ6	0.283023	18.5979	4.99553	0.00226789	0.0850482	-0.944752	t9	Q96GZ6	SLC41A3
Q765P7	-0.378825	20.0216	-4.99344	0.00227273	0.0850482	-0.946799	t9	Q765P7	MTSS2
Q9Y5Z4	-0.586272	21.6378	-4.97852	0.00230761	0.0850482	-0.961421	t9	Q9Y5Z4	HEBP2
Q8IUC4	-0.303757	20.8583	-4.97677	0.00231176	0.0850482	-0.963146	t9	Q8IUC4	RHPN2
Q9NPB8	-0.388736	21.4857	-4.97211	0.00232279	0.0850482	-0.967717	t9	Q9NPB8	GPCPD1
Q9NZJ5	0.240254	20.0332	4.97022	0.00232728	0.0850482	-0.969571	t9	Q9NZJ5	EIF2AK3
Q96RU3	-0.324122	22.1614	-4.96855	0.00233127	0.0850482	-0.97122	t9	Q96RU3	FNBP1
Q5SVQ8	0.470127	21.3066	4.96519	0.0023393	0.0850482	-0.97452	t9	Q5SVQ8	ZBTB41
Q5VTQ0	-0.363797	18.8007	-4.95163	0.00237203	0.0850482	-0.987874	t9	Q5VTQ0	TTC39B
Q9Y6U3	-0.3584	21.2721	-4.9505	0.00237477	0.0850482	-0.988984	t9	Q9Y6U3	SCIN
Q16651	0.33672	19.7864	4.95044	0.00237493	0.0850482	-0.989048	t9	Q16651	PRSS8
Q9H299	-0.698277	22.8704	-4.93824	0.00240486	0.0850482	-1.00109	t9	Q9H299	SH3BGRL3
Q9P021	-0.68812	21.6258	-4.93805	0.00240532	0.0850482	-1.00127	t9	Q9P021	CRIPT
P36405	-0.56343	22.3567	-4.93776	0.00240604	0.0850482	-1.00156	t9	P36405	ARL3
Q8NC69	-0.508964	18.2388	-5.38845	0.00267365	0.0850482	-1.00213	t9	Q8NC69	KCTD6
Q9H5H4	0.372115	21.0753	4.93533	0.00241205	0.0850482	-1.00396	t9	Q9H5H4	ZNF768
Q96JY6	-0.404683	21.4817	-4.93383	0.00241579	0.0850482	-1.00545	t9	Q96JY6	PDLIM2
Q8N1Q1	-0.871337	17.7822	-4.92849	0.00242908	0.0850482	-1.01073	t9	Q8N1Q1	CA13
Q8N0Z8	0.325952	20.3968	4.92838	0.00242937	0.0850482	-1.01084	t9	Q8N0Z8	PUSL1
P21397	0.247174	22.2104	4.9235	0.0024416	0.0850482	-1.01568	t9	P21397	MAOA
P61599	-0.53392	20.5889	-4.92083	0.00244831	0.0850482	-1.01832	t9	P61599	NAA20
Q9NWV4	-0.558053	21.5119	-4.92024	0.0024498	0.0850482	-1.0189	t9	Q9NWV4	CZIB
Q7Z7E8	-0.436483	22.258	-4.91967	0.00245124	0.0850482	-1.01947	t9	Q7Z7E8	UBE2Q1
Q9UIC8	-0.36821	20.1173	-4.90835	0.00248001	0.0850482	-1.0307	t9	Q9UIC8	LCMT1
O14734	0.24287	22.1696	4.90207	0.00249613	0.0850482	-1.03694	t9	O14734	ACOT8
P29373	-0.588661	25.5482	-4.90095	0.00249903	0.0850482	-1.03806	t9	P29373	CRABP2
Q9BZL6	-0.367018	21.096	-4.8911	0.00252459	0.0850482	-1.04786	t9	Q9BZL6	PRKD2
Q96EX3	-0.527092	21.0179	-4.88211	0.00254817	0.0850482	-1.05682	t9	Q96EX3	DYNC2I2
Q9BV44	-0.471426	21.5863	-4.87454	0.00256822	0.0850482	-1.06437	t9	Q9BV44	THUMPD3
Q9NPF5	0.248224	22.6237	4.87429	0.0025689	0.0850482	-1.06462	t9	Q9NPF5	DMAP1
O15239	0.35669	18.2779	4.87424	0.00256902	0.0850482	-1.06467	t9	O15239	NDUFA1
Q6Y2X3	0.265305	20.1002	4.87348	0.00257104	0.0850482	-1.06543	t9	Q6Y2X3	DNAJC14
Q9H4A5	-0.43351	20.7474	-4.87291	0.00257256	0.0850482	-1.066	t9	Q9H4A5	GOLPH3L
Q13322	-0.467455	19.2021	-4.86343	0.00259799	0.0850482	-1.07548	t9	Q13322	GRB10
P48200	-0.495902	19.7538	-4.86204	0.00260173	0.0850482	-1.07687	t9	P48200	IREB2
Q15003	-0.25016	22.8147	-4.85568	0.00261896	0.0850482	-1.08324	t9	Q15003	NCAPH
Q969F9	-0.367956	19.7625	-4.85482	0.00262129	0.0850482	-1.08409	t9	Q969F9	HPS3
Q99733	-0.461817	23.2664	-4.85154	0.00263024	0.0850482	-1.08738	t9	Q99733	NAP1L4
P06730	-0.297424	24.2353	-4.85145	0.00263049	0.0850482	-1.08747	t9	P06730	EIF4E
O15381	0.230212	23.8287	4.85021	0.00263388	0.0850482	-1.08872	t9	O15381	NVL
Q8N983	0.257672	22.759	4.84991	0.00263471	0.0850482	-1.08902	t9	Q8N983	MRPL43
Q8N9Z2	0.330065	22.093	4.84622	0.00264483	0.0850482	-1.09272	t9	Q8N9Z2	CCDC71L
Q04206	-0.377554	22.3143	-4.84527	0.00264746	0.0850482	-1.09368	t9	Q04206	RELA
Q8TB03	-0.41414	22.739	-4.84248	0.00265515	0.0850482	-1.09648	t9	Q8TB03	CXorf38
P41567	-0.48532	23.4446	-4.8396	0.00266312	0.0850482	-1.09937	t9	P41567	EIF1
Q15382	-0.441291	22.5056	-4.83176	0.00268495	0.0850482	-1.10725	t9	Q15382	RHEB
O60524	-0.352339	21.6743	-4.82768	0.00269639	0.0850482	-1.11136	t9	O60524	NEMF
Q3ZCM7	-0.532126	20.8288	-4.82463	0.00270499	0.0850482	-1.11443	t9	Q3ZCM7	TUBB8
P62701	-0.30898	26.2769	-4.82416	0.00270631	0.0850482	-1.1149	t9	P62701	RPS4X
Q66K14	-0.298489	21.8304	-4.81307	0.00273781	0.0850482	-1.12608	t9	Q66K14	TBC1D9B
Q8IX90	-0.35445	19.0464	-4.8096	0.00274775	0.0850482	-1.12958	t9	Q8IX90	SKA3
Q9UMS0	0.286744	21.948	4.8093	0.00274864	0.0850482	-1.12989	t9	Q9UMS0	NFU1
Q9UJY5	-0.428957	21.6005	-4.80819	0.00275181	0.0850482	-1.13101	t9	Q9UJY5	GGA1
Q8TDB6	-0.286583	20.1804	-4.80697	0.00275532	0.0850482	-1.13224	t9	Q8TDB6	DTX3L
Q6VY07	-0.361917	20.6518	-4.80424	0.00276321	0.0850482	-1.135	t9	Q6VY07	PACS1
Q5HYK3	0.314345	18.7276	4.80269	0.00276768	0.0850482	-1.13656	t9	Q5HYK3	COQ5
Q9H4A6	-0.439476	22.1415	-4.80141	0.0027714	0.0850482	-1.13786	t9	Q9H4A6	GOLPH3
Q96DC8	0.268086	20.3828	4.79592	0.00278737	0.0850482	-1.14341	t9	Q96DC8	ECHDC3
Q96NL6	-0.404985	17.8787	-4.79479	0.00279066	0.0850482	-1.14455	t9	Q96NL6	SCLT1
Q9Y6W3	-0.460665	20.3218	-4.79453	0.00279141	0.0850482	-1.14482	t9	Q9Y6W3	CAPN7
Q9Y4K3	-0.490729	18.5603	-4.78864	0.00280871	0.0850482	-1.15079	t9	Q9Y4K3	TRAF6
Q9Y3A5	-0.51471	23.5245	-4.78467	0.00282041	0.0850482	-1.15481	t9	Q9Y3A5	SBDS
O95544	-0.348256	18.5738	-4.78442	0.00282116	0.0850482	-1.15506	t9	O95544	NADK
P52732	-0.35128	20.8817	-4.78186	0.00282873	0.0850482	-1.15765	t9	P52732	KIF11
Q6P3W7	-0.497941	23.7854	-4.78169	0.00282925	0.0850482	-1.15783	t9	Q6P3W7	SCYL2
Q9NPD8	-0.374667	21.0305	-4.78015	0.00283381	0.0850482	-1.15939	t9	Q9NPD8	UBE2T
P48378	0.279967	20.9451	4.77919	0.00283668	0.0850482	-1.16037	t9	P48378	RFX2
P15498	-0.526954	19.7053	-4.76688	0.00287356	0.0850482	-1.17287	t9	P15498	VAV1
Q96J02	-0.359232	22.6073	-4.76675	0.00287396	0.0850482	-1.173	t9	Q96J02	ITCH
P31350	-0.522693	22.6385	-4.76189	0.00288869	0.0850482	-1.17794	t9	P31350	RRM2
Q9HAT2	0.381852	19.9231	4.75573	0.00290749	0.0850482	-1.18422	t9	Q9HAT2	SIAE
P27707	-0.269896	22.0229	-4.75413	0.00291237	0.0850482	-1.18585	t9	P27707	DCK
Q8NFZ0	0.488905	18.938	4.75071	0.00292287	0.0850482	-1.18933	t9	Q8NFZ0	FBH1
Q3KRA9	-1.16208	16.9455	-6.14955	0.00307904	0.0850482	-1.19012	t9	Q3KRA9	ALKBH6
Q13287	-0.460531	19.989	-4.74706	0.00293414	0.0850482	-1.19306	t9	Q13287	NMI
Q7L9L4	-0.442019	22.1531	-4.74654	0.00293575	0.0850482	-1.19359	t9	Q7L9L4	MOB1B
P19013	0.222961	24.3903	4.73521	0.00297105	0.0850482	-1.20516	t9	P19013	KRT4
P30038	0.240599	20.9563	4.73352	0.00297636	0.0850482	-1.20689	t9	P30038	ALDH4A1
Q6P2H3	-0.344986	20.5562	-4.73242	0.00297982	0.0850482	-1.20802	t9	Q6P2H3	CEP85
P15559	-0.408547	24.8233	-4.7316	0.00298239	0.0850482	-1.20885	t9	P15559	NQO1
P16219	0.254178	22.552	4.72672	0.0029978	0.0850482	-1.21385	t9	P16219	ACADS
Q9BPY3	-0.297721	19.3138	-4.72059	0.00301727	0.0850482	-1.22012	t9	Q9BPY3	FAM118B
P62993	-0.497592	22.4044	-4.71839	0.00302432	0.0850482	-1.22238	t9	P62993	GRB2
Q8N7C3	0.808186	19.8667	6.07746	0.00322097	0.0850482	-1.22247	t9	Q8N7C3	TRIML2
Q15506	-0.395055	19.8081	-4.71355	0.00303984	0.0850482	-1.22734	t9	Q15506	SPA17
P06737	-0.459802	22.4722	-4.70472	0.00306838	0.0850482	-1.2364	t9	P06737	PYGL
O95372	-0.871723	21.1052	-4.7025	0.00307563	0.0850482	-1.23869	t9	O95372	LYPLA2
O15397	-0.277919	23.0413	-4.68748	0.00312503	0.0850482	-1.25415	t9	O15397	IPO8
Q8N0Z6	-0.420066	21.4611	-4.68628	0.00312901	0.0850482	-1.25538	t9	Q8N0Z6	TTC5
A0AVF1	-0.271374	19.9541	-4.68026	0.00314912	0.0850482	-1.26159	t9	A0AVF1	IFT56
Q01201	-0.448969	18.9038	-4.67937	0.00315209	0.0850482	-1.26251	t9	Q01201	RELB
O15037	-0.333177	19.6263	-4.67891	0.00315362	0.0850482	-1.26298	t9	O15037	KHNYN
P84022	-0.314811	24.171	-4.67704	0.0031599	0.0850482	-1.26491	t9	P84022	SMAD3
Q96C90	-0.562911	22.0154	-4.6735	0.00317182	0.0850482	-1.26856	t9	Q96C90	PPP1R14B
Q8TF74	-0.390738	22.1639	-4.67331	0.00317247	0.0850482	-1.26877	t9	Q8TF74	WIPF2
Q9UHD2	-0.32732	20.8248	-4.67205	0.00317673	0.0850482	-1.27007	t9	Q9UHD2	TBK1
Q9Y6E2	-0.420593	22.5283	-4.67164	0.00317811	0.0850482	-1.27049	t9	Q9Y6E2	BZW2
Q15477	-0.452808	21.8006	-4.67044	0.00318218	0.0850482	-1.27173	t9	Q15477	SKIC2
Q9NUQ3	-0.333745	20.9724	-4.67016	0.00318313	0.0850482	-1.27202	t9	Q9NUQ3	TXLNG
Q6FIF0	-0.504879	20.9147	-4.66985	0.00318417	0.0850482	-1.27234	t9	Q6FIF0	ZFAND6
Q9Y547	-0.540567	20.3515	-4.66543	0.00319919	0.0850482	-1.27691	t9	Q9Y547	IFT25
O14939	0.313722	19.5157	4.66102	0.00321426	0.0850482	-1.28147	t9	O14939	PLD2
P60228	-0.273375	24.446	-4.66052	0.00321596	0.0850482	-1.28198	t9	P60228	EIF3E
Q9ULP9	-0.297783	21.9892	-4.65928	0.00322022	0.0850482	-1.28327	t9	Q9ULP9	TBC1D24
Q9UH65	-0.343309	19.9522	-4.6564	0.00323012	0.0850482	-1.28625	t9	Q9UH65	SWAP70
Q00796	-0.368869	22.2791	-4.65077	0.00324961	0.0850482	-1.29209	t9	Q00796	SORD
P26374	-0.463991	22.636	-4.65027	0.00325134	0.0850482	-1.29261	t9	P26374	CHML
Q9H6A9	0.234838	19.5772	4.64496	0.0032698	0.0850482	-1.29811	t9	Q9H6A9	PCNX3
P78536	0.222234	22.1247	4.63963	0.00328851	0.0850482	-1.30365	t9	P78536	ADAM17
Q92530	-0.435831	23.6849	-4.63254	0.00331353	0.0850482	-1.31102	t9	Q92530	PSMF1
Q96H55	0.224417	20.8297	4.63137	0.00331768	0.0850482	-1.31224	t9	Q96H55	MYO19
Q9H4A3	-0.329392	22.4102	-4.63025	0.00332165	0.0850482	-1.31339	t9	Q9H4A3	WNK1
P26038	-0.417653	27.4164	-4.62737	0.0033319	0.0850482	-1.31639	t9	P26038	MSN
Q9ULH7	-0.3713	19.6398	-4.6256	0.00333824	0.0850482	-1.31824	t9	Q9ULH7	MRTFB
P52735	-0.429464	20.8858	-4.62476	0.00334122	0.0850482	-1.3191	t9	P52735	VAV2
Q9NVG8	-0.468459	19.0199	-4.62403	0.00334385	0.0850482	-1.31987	t9	Q9NVG8	TBC1D13
Q9NZA1	-0.365261	21.0224	-4.62129	0.00335365	0.0850482	-1.32272	t9	Q9NZA1	CLIC5
Q15435	-0.299064	22.4453	-4.61695	0.00336931	0.0850482	-1.32725	t9	Q15435	PPP1R7
Q8TDJ6	-0.361894	19.0721	-4.61186	0.00338773	0.0850482	-1.33255	t9	Q8TDJ6	DMXL2
Q9Y4P8	-0.410167	20.6461	-4.60071	0.00342854	0.0850482	-1.3442	t9	Q9Y4P8	WIPI2
Q96H79	-0.337665	21.9258	-4.59997	0.00343126	0.0850482	-1.34497	t9	Q96H79	ZC3HAV1L
Q5TEC6	0.27342	24.7177	4.59975	0.00343207	0.0850482	-1.34519	t9	Q5TEC6	H3-7
Q8TDR0	-0.560364	17.2272	-4.59563	0.00344733	0.0850482	-1.34951	t9	Q8TDR0	TRAF3IP1
Q13409	-0.308743	22.9144	-4.59462	0.00345107	0.0850482	-1.35057	t9	Q13409	DYNC1I2
Q96RY7	-0.639294	17.7279	-4.58465	0.00348828	0.0850482	-1.361	t9	Q96RY7	IFT140
Q8N2F6	0.272848	22.173	4.58305	0.00349431	0.0850482	-1.36269	t9	Q8N2F6	ARMC10
O00757	-0.356793	19.0429	-4.58182	0.00349894	0.0850482	-1.36397	t9	O00757	FBP2
Q96GX2	-0.538598	22.1518	-4.58156	0.00349989	0.0850482	-1.36424	t9	Q96GX2	ATXN7L3B
P54886	0.219291	23.1855	4.57969	0.00350698	0.0850482	-1.36621	t9	P54886	ALDH18A1
P47813	-0.605139	22.5103	-4.57674	0.00351815	0.0850482	-1.3693	t9	P47813	EIF1AX
Q9NVN3	-0.769822	19.5677	-8.29138	0.00296674	0.0850482	-1.36976	t9	Q9NVN3	RIC8B
Q13153	-0.407075	22.8022	-4.57487	0.00352523	0.0850482	-1.37126	t9	Q13153	PAK1
P15428	-0.482765	19.9273	-4.57238	0.00353473	0.0850482	-1.37388	t9	P15428	HPGD
Q10472	0.20914	21.4144	4.57093	0.00354025	0.0850482	-1.3754	t9	Q10472	GALNT1
Q9Y4E6	-0.3278	19.1739	-4.56145	0.00357667	0.0850482	-1.38537	t9	Q9Y4E6	WDR7
Q9UGI8	-0.521039	23.009	-4.56045	0.00358052	0.0850482	-1.38642	t9	Q9UGI8	TES
P78325	0.27275	20.9418	4.55579	0.00359858	0.0850482	-1.39132	t9	P78325	ADAM8
Q8TD55	-0.343558	19.3887	-4.54974	0.00362219	0.0850482	-1.39769	t9	Q8TD55	PLEKHO2
Q14353	-0.506236	20.4048	-4.54916	0.00362447	0.0850482	-1.3983	t9	Q14353	GAMT
Q9HC38	-0.393113	21.3796	-4.54796	0.00362918	0.0850482	-1.39957	t9	Q9HC38	GLOD4
P48507	-0.33618	21.9085	-4.54367	0.00364609	0.0850482	-1.4041	t9	P48507	GCLM
P52788	-0.324752	22.8233	-4.54296	0.00364888	0.0850482	-1.40484	t9	P52788	SMS
Q9NUM4	0.39357	20.4898	4.54077	0.00365754	0.0850482	-1.40716	t9	Q9NUM4	TMEM106B
Q5JTZ9	0.205811	21.5849	4.53959	0.00366221	0.0850482	-1.4084	t9	Q5JTZ9	AARS2
Q08752	-0.392536	22.2043	-4.53648	0.00367458	0.0850482	-1.41169	t9	Q08752	PPID
Q8IU85	-0.566805	20.0505	-4.53223	0.00369157	0.0850482	-1.41618	t9	Q8IU85	CAMK1D
P40121	-0.423521	23.802	-4.52761	0.00371011	0.0850482	-1.42107	t9	P40121	CAPG
Q9H6D7	-0.462736	20.8703	-4.52514	0.00372006	0.0850482	-1.42368	t9	Q9H6D7	HAUS4
Q9NQC8	-0.539971	18.5466	-4.52455	0.00372243	0.0850482	-1.4243	t9	Q9NQC8	IFT46
Q96BP2	0.246769	21.9131	4.52406	0.00372443	0.0850482	-1.42482	t9	Q96BP2	CHCHD1
P50851	-0.455512	23.2041	-4.52248	0.0037308	0.0850482	-1.42649	t9	P50851	LRBA
O75815	-0.404703	20.664	-4.52182	0.0037335	0.0850482	-1.4272	t9	O75815	BCAR3
P23258	-0.321728	22.8776	-4.51922	0.00374403	0.0850482	-1.42994	t9	P23258	TUBG1
O95685	-0.529528	18.3364	-4.51916	0.0037443	0.0850482	-1.43001	t9	O95685	PPP1R3D
Q9UKK3	-0.26819	20.5892	-4.51681	0.00375387	0.0850482	-1.4325	t9	Q9UKK3	PARP4
P42167	0.248455	25.1488	4.51328	0.0037683	0.0850482	-1.43624	t9	P42167	TMPO
Q9BSJ2	-0.314308	21.7709	-4.51268	0.00377074	0.0850482	-1.43688	t9	Q9BSJ2	TUBGCP2
O14654	0.839009	19.2468	4.50621	0.00379736	0.0850482	-1.44374	t9	O14654	IRS4
Q07960	-0.438904	22.0584	-4.50467	0.00380372	0.0850482	-1.44537	t9	Q07960	ARHGAP1
Q99836	-0.470747	20.0831	-4.50337	0.00380911	0.0850482	-1.44675	t9	Q99836	MYD88
P15311	-0.449285	24.7891	-4.49863	0.00382884	0.0850482	-1.4518	t9	P15311	EZR
O60936	-0.417439	21.9406	-4.49619	0.003839	0.0850482	-1.45438	t9	O60936	NOL3
Q9HBH1	0.21366	22.9346	4.49351	0.00385025	0.0850482	-1.45724	t9	Q9HBH1	PDF
Q9UI26	-0.485847	20.0351	-4.49219	0.0038558	0.0850482	-1.45864	t9	Q9UI26	IPO11
Q8IWR0	-0.357421	19.022	-4.49049	0.00386294	0.0850482	-1.46045	t9	Q8IWR0	ZC3H7A
Q5R3I4	-0.587556	20.5612	-4.48852	0.00387125	0.0850482	-1.46255	t9	Q5R3I4	TTC38
Q9H5Y7	0.263635	19.0051	4.48824	0.00387242	0.0850482	-1.46284	t9	Q9H5Y7	SLITRK6
O75351	-0.364648	20.1343	-4.48752	0.00387548	0.0850482	-1.46361	t9	O75351	VPS4B
Q96AX1	-0.353559	20.507	-4.48252	0.00389667	0.0850482	-1.46894	t9	Q96AX1	VPS33A
Q9H9B4	0.206598	25.9501	4.48215	0.00389823	0.0850482	-1.46933	t9	Q9H9B4	SFXN1
Q70UQ0	0.232372	21.5591	4.47532	0.00392743	0.0850482	-1.47661	t9	Q70UQ0	IKBIP
O43592	-0.586827	22.5344	-4.47462	0.00393044	0.0850482	-1.47736	t9	O43592	XPOT
Q9HBM1	-0.354397	20.4474	-4.47283	0.00393813	0.0850482	-1.47927	t9	Q9HBM1	SPC25
Q6DKJ4	-0.52675	20.7168	-4.47235	0.00394017	0.0850482	-1.47978	t9	Q6DKJ4	NXN
Q14019	-0.616169	23.7908	-4.47198	0.00394181	0.0850482	-1.48018	t9	Q14019	COTL1
Q96PU5	-0.304896	20.217	-4.47068	0.00394741	0.0850482	-1.48157	t9	Q96PU5	NEDD4L
Q9NZB8	0.574077	17.3803	5.41312	0.00498809	0.0850482	-1.48457	t9	Q9NZB8	MOCS1
Q8TE68	-0.407217	19.7013	-4.46671	0.00396455	0.0850482	-1.4858	t9	Q8TE68	EPS8L1
P17174	-0.50878	23.0303	-4.46563	0.00396927	0.0850482	-1.48696	t9	P17174	GOT1
Q9NWS0	-0.389518	20.7811	-4.45997	0.00399393	0.0850482	-1.49302	t9	Q9NWS0	PIH1D1
O14732	-0.3431	21.2165	-4.454	0.0040201	0.0850482	-1.4994	t9	O14732	IMPA2
Q9Y6I8	0.288658	20.7606	4.45001	0.00403772	0.0850482	-1.50367	t9	Q9Y6I8	PXMP4
Q9Y478	-0.296685	22.0059	-4.44211	0.00407287	0.0850482	-1.51214	t9	Q9Y478	PRKAB1
P19634	0.270729	20.1654	4.43849	0.00408907	0.0850482	-1.51602	t9	P19634	SLC9A1
P42566	-0.368153	20.6669	-4.43519	0.00410392	0.0850482	-1.51957	t9	P42566	EPS15
P78362	-0.255	21.2382	-4.43477	0.0041058	0.0850482	-1.52001	t9	P78362	SRPK2
Q9H6T3	-0.330141	21.7445	-4.43118	0.00412202	0.0850482	-1.52387	t9	Q9H6T3	RPAP3
Q9BQK8	-0.246213	19.6713	-4.43	0.00412739	0.0850482	-1.52514	t9	Q9BQK8	LPIN3
P05165	0.226455	21.176	4.42766	0.00413804	0.0850482	-1.52766	t9	P05165	PCCA
Q9BST9	-0.296869	21.0677	-4.42385	0.00415538	0.0850482	-1.53175	t9	Q9BST9	RTKN
P31146	-0.414437	23.585	-4.42374	0.00415588	0.0850482	-1.53187	t9	P31146	CORO1A
Q969P0	0.254213	21.7648	4.41735	0.0041852	0.0850482	-1.53875	t9	Q969P0	IGSF8
Q9NQS1	-0.36007	20.2767	-4.41588	0.00419202	0.0850482	-1.54034	t9	Q9NQS1	AVEN
Q9BVA6	0.727607	19.869	7.4113	0.00417667	0.0850482	-1.54084	t9	Q9BVA6	FICD
Q13432	-0.597781	18.1987	-4.41538	0.00419433	0.0850482	-1.54088	t9	Q13432	UNC119
Q96GG9	-0.304001	21.051	-4.41468	0.00419755	0.0850482	-1.54163	t9	Q96GG9	DCUN1D1
Q5T160	0.235375	21.268	4.4127	0.00420671	0.0850482	-1.54376	t9	Q5T160	RARS2
Q7Z5U6	-1.02101	16.5605	-5.41366	0.00498626	0.0850482	-1.54974	t9	Q7Z5U6	WDR53
Q9UL52	0.278726	19.45	4.40602	0.00423778	0.0850482	-1.55096	t9	Q9UL52	TMPRSS11E
Q9H270	-0.291	20.3952	-4.39727	0.0042789	0.0850482	-1.56041	t9	Q9H270	VPS11
Q9H910	-0.531941	22.6227	-4.39671	0.00428155	0.0850482	-1.56102	t9	Q9H910	JPT2
Q5XUX1	-0.351762	19.7489	-4.39271	0.0043005	0.0850482	-1.56534	t9	Q5XUX1	FBXW9
Q9NT62	-0.429162	23.4718	-4.38802	0.00432285	0.0850482	-1.57041	t9	Q9NT62	ATG3
Q96BI3	0.413303	20.9637	4.38618	0.00433164	0.0850482	-1.5724	t9	Q96BI3	APH1A
Q9H098	-0.608144	20.6519	-4.38118	0.00435566	0.0850482	-1.57782	t9	Q9H098	FAM107B
Q8TBP6	0.201863	21.8818	4.37725	0.00437464	0.0850482	-1.58208	t9	Q8TBP6	SLC25A40
Q9H2J4	-0.296068	21.9307	-4.3772	0.00437488	0.0850482	-1.58213	t9	Q9H2J4	PDCL3
Q06830	-0.496899	26.1403	-4.37672	0.00437721	0.0850482	-1.58265	t9	Q06830	PRDX1
P42226	-0.351841	20.4693	-4.37549	0.00438317	0.0850482	-1.58398	t9	P42226	STAT6
Q14155	-0.375765	21.482	-4.37411	0.00438987	0.0850482	-1.58548	t9	Q14155	ARHGEF7
Q9UJ83	0.217314	20.4698	4.37392	0.00439078	0.0850482	-1.58568	t9	Q9UJ83	HACL1
Q06210	-0.402222	23.2604	-4.37167	0.00440173	0.0850482	-1.58812	t9	Q06210	GFPT1
P53992	-0.352155	22.4951	-4.36917	0.00441395	0.0850482	-1.59084	t9	P53992	SEC24C
Q6NXE6	-0.392735	20.5707	-4.36502	0.00443429	0.0850482	-1.59534	t9	Q6NXE6	ARMC6
P31751	-0.375779	20.8035	-4.36029	0.00445764	0.0850482	-1.60049	t9	P31751	AKT2
Q9BR61	-0.411164	19.8984	-4.35858	0.00446611	0.0850482	-1.60235	t9	Q9BR61	ACBD6
Q6P9B6	-0.364258	21.7203	-4.35445	0.00448658	0.0850482	-1.60683	t9	Q6P9B6	MEAK7
Q9NR12	-0.419822	24.829	-4.35318	0.00449292	0.0850482	-1.60821	t9	Q9NR12	PDLIM7
Q8WWN8	-0.402176	20.3494	-4.35156	0.00450104	0.0850482	-1.60998	t9	Q8WWN8	ARAP3
P82932	0.338248	22.3049	4.34772	0.00452029	0.0850482	-1.61416	t9	P82932	MRPS6
Q14999	-0.364287	20.0656	-4.34604	0.00452874	0.0850482	-1.61599	t9	Q14999	CUL7
Q8NBU5	0.259105	22.2202	4.34596	0.0045291	0.0850482	-1.61607	t9	Q8NBU5	ATAD1
Q9NPQ8	-0.366431	21.5462	-4.34247	0.00454674	0.0850482	-1.61988	t9	Q9NPQ8	RIC8A
E9PAV3	-0.48696	24.5261	-4.34062	0.00455608	0.0850482	-1.62189	t9	E9PAV3	NACA
Q15691	-0.452147	23.8123	-4.33921	0.00456323	0.0850482	-1.62343	t9	Q15691	MAPRE1
P35232	0.214122	25.5948	4.33904	0.00456413	0.0850482	-1.62362	t9	P35232	PHB1
Q86WT1	-0.243373	19.0877	-4.33638	0.00457764	0.0850482	-1.62652	t9	Q86WT1	IFT70A
Q9H6S3	-0.456381	24.1444	-4.33607	0.00457919	0.0850482	-1.62685	t9	Q9H6S3	EPS8L2
Q9UPQ0	-0.340988	20.5624	-4.33583	0.00458045	0.0850482	-1.62712	t9	Q9UPQ0	LIMCH1
Q96BU1	0.390804	19.5046	4.33124	0.00460392	0.0850482	-1.63213	t9	Q96BU1	S100PBP
Q9HD42	-0.382086	22.6258	-4.33051	0.00460766	0.0850482	-1.63293	t9	Q9HD42	CHMP1A
P38936	0.300241	18.3233	4.32995	0.00461052	0.0850482	-1.63354	t9	P38936	CDKN1A
Q8NCK7	-0.412138	19.1912	-4.32434	0.00463943	0.0850482	-1.63967	t9	Q8NCK7	SLC16A11
Q86XZ4	-0.280665	19.4738	-4.32405	0.00464093	0.0850482	-1.63999	t9	Q86XZ4	SPATS2
Q9UBQ5	-0.302993	23.4817	-4.32314	0.00464561	0.0850482	-1.64098	t9	Q9UBQ5	EIF3K
Q9H5V8	0.202711	23.095	4.32178	0.00465267	0.0850482	-1.64246	t9	Q9H5V8	CDCP1
O14920	-0.353554	19.9673	-4.3179	0.00467285	0.0850482	-1.64671	t9	O14920	IKBKB
Q8WUH2	-0.440669	19.2428	-4.31783	0.00467325	0.0850482	-1.64679	t9	Q8WUH2	TGFBRAP1
Q9Y3A4	0.207044	21.9627	4.31566	0.00468457	0.0850482	-1.64917	t9	Q9Y3A4	RRP7A
Q9UGV2	-0.28282	21.0137	-4.31528	0.00468653	0.0850482	-1.64958	t9	Q9UGV2	NDRG3
P54619	-0.366959	22.2795	-4.31283	0.00469939	0.0850482	-1.65226	t9	P54619	PRKAG1
Q9BWM7	0.205938	23.4437	4.31263	0.00470044	0.0850482	-1.65248	t9	Q9BWM7	SFXN3
Q15750	-0.311024	20.4834	-4.31129	0.00470748	0.0850482	-1.65395	t9	Q15750	TAB1
Q8N0X7	-0.344903	20.8286	-4.3112	0.00470794	0.0850482	-1.65405	t9	Q8N0X7	SPART
O95848	-0.401352	20.2083	-4.30963	0.00471622	0.0850482	-1.65577	t9	O95848	NUDT14
Q14203	-0.395087	21.3865	-4.30846	0.00472234	0.0850482	-1.65705	t9	Q14203	DCTN1
Q9UPR3	-0.344562	21.0396	-4.30824	0.0047235	0.0850482	-1.65729	t9	Q9UPR3	SMG5
O14949	0.320495	21.1786	4.30785	0.00472558	0.0850482	-1.65772	t9	O14949	UQCRQ
P50225	-0.61563	16.7392	-4.30572	0.00473684	0.0850482	-1.66005	t9	P50225	SULT1A1
O95817	-0.334357	21.9982	-4.29849	0.00477527	0.0850482	-1.66798	t9	O95817	BAG3
Q96L92	-0.37515	21.5511	-4.2977	0.00477952	0.0850482	-1.66886	t9	Q96L92	SNX27
P20839	-0.306713	21.5261	-4.29107	0.00481511	0.0850482	-1.67614	t9	P20839	IMPDH1
P63241	-0.45124	25.0872	-4.28829	0.00483008	0.0850482	-1.67918	t9	P63241	EIF5A
Q8TAQ5	0.796127	17.704	6.81006	0.00539369	0.0850482	-1.68337	t9	Q8TAQ5	ZNF420
P18433	0.248185	21.3207	4.28433	0.00485159	0.0850482	-1.68355	t9	P18433	PTPRA
O14579	-0.403173	22.9329	-4.28162	0.00486634	0.0850482	-1.68653	t9	O14579	COPE
Q2T9J0	0.395886	18.0189	4.28096	0.00486993	0.0850482	-1.68725	t9	Q2T9J0	TYSND1
Q9BVA1	-0.559263	24.8727	-4.27974	0.00487657	0.0850482	-1.68859	t9	Q9BVA1	TUBB2B
O94804	-0.409145	21.3624	-4.27822	0.00488492	0.0850482	-1.69027	t9	O94804	STK10
Q8NEC7	-0.450608	20.2571	-4.27641	0.00489486	0.0850482	-1.69226	t9	Q8NEC7	GSTCD
Q9BWL3	0.216261	19.5725	4.27422	0.00490686	0.0850482	-1.69467	t9	Q9BWL3	C1orf43
O14874	0.249796	21.3563	4.27381	0.00490912	0.0850482	-1.69512	t9	O14874	BCKDK
O15213	0.216886	22.7771	4.272	0.00491912	0.0850482	-1.69712	t9	O15213	WDR46
Q8NC26	0.27171	20.7438	4.27164	0.00492109	0.0850482	-1.69751	t9	Q8NC26	ZNF114
P09601	0.239538	21.1499	4.27091	0.00492517	0.0850482	-1.69833	t9	P09601	HMOX1
Q14938	0.393677	19.1261	4.27049	0.00492745	0.0850482	-1.69878	t9	Q14938	NFIX
Q9UHN1	0.227698	22.348	4.27047	0.00492756	0.0850482	-1.6988	t9	Q9UHN1	POLG2
P22830	0.195887	21.5889	4.26857	0.00493811	0.0850482	-1.7009	t9	P22830	FECH
Q9UKU7	0.225743	21.7788	4.26757	0.00494363	0.0850482	-1.702	t9	Q9UKU7	ACAD8
Q9BWC9	0.230632	18.7895	4.26706	0.0049465	0.0850482	-1.70257	t9	Q9BWC9	CCDC106
P08758	-0.413273	26.3061	-4.2667	0.00494849	0.0850482	-1.70297	t9	P08758	ANXA5
Q5JUR7	-0.29181	20.0094	-4.26605	0.00495211	0.0850482	-1.70368	t9	Q5JUR7	TEX30
Q9P289	-0.244915	22.2124	-4.26546	0.00495538	0.0850482	-1.70433	t9	Q9P289	STK26
P53611	-0.437839	21.3917	-4.26308	0.00496865	0.0850482	-1.70696	t9	P53611	RABGGTB
P62081	-0.271031	25.6366	-4.25813	0.00499635	0.0850482	-1.71242	t9	P62081	RPS7
Q2TAZ0	-0.295843	20.3241	-4.25634	0.00500644	0.0850482	-1.7144	t9	Q2TAZ0	ATG2A
O76070	-0.400555	24.1579	-4.2557	0.00501002	0.0850482	-1.7151	t9	O76070	SNCG
P51957	-0.459046	18.7635	-4.25328	0.00502372	0.0850482	-1.71779	t9	P51957	NEK4
Q3MHD2	-0.252131	23.0964	-4.25303	0.00502512	0.0850482	-1.71806	t9	Q3MHD2	LSM12
Q96QG7	-0.470758	18.8321	-4.25064	0.00503865	0.0850482	-1.7207	t9	Q96QG7	MTMR9
Q9Y6D6	-0.323454	21.286	-4.24998	0.00504237	0.0850482	-1.72143	t9	Q9Y6D6	ARFGEF1
Q6UN15	0.217178	23.8033	4.24995	0.00504256	0.0850482	-1.72147	t9	Q6UN15	FIP1L1
Q9P266	0.278362	19.971	4.24882	0.00504901	0.0850482	-1.72272	t9	Q9P266	JCAD
Q53EP0	0.205753	20.9844	4.24853	0.00505063	0.0850482	-1.72304	t9	Q53EP0	FNDC3B
Q70J99	-0.340171	22.72	-4.24779	0.00505484	0.0850482	-1.72386	t9	Q70J99	UNC13D
P04908	0.903542	20.0406	4.24754	0.00505624	0.0850482	-1.72413	t9	P04908	H2AC4
B2RTY4	-0.273422	19.7471	-4.24736	0.00505728	0.0850482	-1.72433	t9	B2RTY4	MYO9A
Q6PL24	-0.465068	24.3416	-4.24654	0.00506195	0.0850482	-1.72524	t9	Q6PL24	TMED8
Q13118	0.269267	19.7295	4.24347	0.00507947	0.0850482	-1.72863	t9	Q13118	KLF10
O00244	-0.844819	19.3668	-4.24309	0.00508168	0.0850482	-1.72906	t9	O00244	ATOX1
Q8TF01	-0.912314	17.3799	-6.62831	0.00585057	0.0850482	-1.73135	t9	Q8TF01	PNISR
O43813	-0.403623	22.1989	-4.23951	0.00510222	0.0850482	-1.73302	t9	O43813	LANCL1
Q92973	-0.368405	23.4028	-4.23502	0.00512812	0.0850482	-1.738	t9	Q92973	TNPO1
O75436	-0.511665	23.6591	-4.23498	0.00512836	0.0850482	-1.73805	t9	O75436	VPS26A
P26639	-0.400105	23.5943	-4.23362	0.00513623	0.0850482	-1.73955	t9	P26639	TARS1
P35268	-0.235074	26.4574	-4.23294	0.00514016	0.0850482	-1.74031	t9	P35268	RPL22
Q9BRG2	-0.485721	19.1262	-4.23279	0.00514104	0.0850482	-1.74048	t9	Q9BRG2	SH2D3A
O14730	-0.464865	21.086	-4.23136	0.00514935	0.0850482	-1.74206	t9	O14730	RIOK3
Q8WWI1	0.214692	22.4691	4.22851	0.00516591	0.0850482	-1.74522	t9	Q8WWI1	LMO7
Q96BT3	0.287519	19.9711	4.2271	0.00517415	0.0850482	-1.74679	t9	Q96BT3	CENPT
Q9NV35	-0.514147	18.6836	-4.22668	0.00517661	0.0850482	-1.74725	t9	Q9NV35	NUDT15
Q9NR31	-0.30103	22.0911	-4.22666	0.00517671	0.0850482	-1.74727	t9	Q9NR31	SAR1A
Q8N8A6	0.206725	22.1314	4.226	0.00518058	0.0850482	-1.74801	t9	Q8N8A6	DDX51
P27348	-0.372384	25.9168	-4.22532	0.00518458	0.0850482	-1.74877	t9	P27348	YWHAQ
Q9UMY4	-0.480724	22.5431	-4.22529	0.00518474	0.0850482	-1.7488	t9	Q9UMY4	SNX12
P17252	-0.362737	21.8303	-4.22467	0.00518834	0.0850482	-1.74948	t9	P17252	PRKCA
O14972	-0.450575	20.8689	-4.22056	0.00521252	0.0850482	-1.75405	t9	O14972	VPS26C
Q2M296	-0.333936	18.6019	-4.21951	0.00521873	0.0850482	-1.75522	t9	Q2M296	MTHFSD
Q9Y3E0	0.259457	23.1093	4.21588	0.00524019	0.0850482	-1.75926	t9	Q9Y3E0	GOLT1B
P54252	-0.484132	21.0814	-4.21584	0.00524038	0.0850482	-1.75929	t9	P54252	ATXN3
Q6P1N0	-0.33358	20.2331	-4.21387	0.00525212	0.0850482	-1.76149	t9	Q6P1N0	CC2D1A
Q92597	-0.255109	21.9508	-4.21346	0.00525454	0.0850482	-1.76195	t9	Q92597	NDRG1
P11172	-0.367535	21.7705	-4.21234	0.00526118	0.0850482	-1.76319	t9	P11172	UMPS
P21333	-0.304923	26.7892	-4.21194	0.00526359	0.0850482	-1.76364	t9	P21333	FLNA
Q9UNI6	-0.410127	22.3924	-4.21075	0.00527068	0.0850482	-1.76496	t9	Q9UNI6	DUSP12
Q9HD15	-0.483561	21.046	-4.2074	0.00529068	0.0850482	-1.76869	t9	Q9HD15	SRA1
Q9H8H3	0.214657	20.8502	4.20603	0.0052989	0.0850482	-1.77022	t9	Q9H8H3	TMT1A
P40222	-0.349361	21.6347	-4.20408	0.00531059	0.0850482	-1.77238	t9	P40222	TXLNA
Q9UJW0	-0.280593	20.733	-4.20382	0.00531215	0.0850482	-1.77267	t9	Q9UJW0	DCTN4
Q15019	-0.317376	24.3716	-4.20196	0.00532339	0.0850482	-1.77475	t9	Q15019	SEPTIN2
Q9HBE1	0.22197	20.6722	4.20132	0.00532723	0.0850482	-1.77546	t9	Q9HBE1	PATZ1
Q9NSY0	-0.685657	18.8114	-4.20084	0.00533011	0.0850482	-1.77599	t9	Q9NSY0	NRBP2
Q7Z6V5	-0.406397	17.9177	-4.20009	0.00533468	0.0850482	-1.77684	t9	Q7Z6V5	ADAT2
Q8N6M0	-0.397658	20.7394	-4.19684	0.00535437	0.0850482	-1.78046	t9	Q8N6M0	OTUD6B
P49441	-0.423065	21.2482	-4.19643	0.00535682	0.0850482	-1.78091	t9	P49441	INPP1
P22626	0.207246	28.3818	4.19346	0.00537492	0.0850482	-1.78423	t9	P22626	HNRNPA2B1
Q8WUP2	-0.561016	19.0349	-4.19311	0.00537707	0.0850482	-1.78462	t9	Q8WUP2	FBLIM1
Q7L8W6	-0.476258	19.0847	-4.19035	0.00539388	0.0850482	-1.7877	t9	Q7L8W6	DPH6
Q9P0J7	-0.287262	19.3341	-4.18865	0.00540433	0.0850482	-1.7896	t9	Q9P0J7	KCMF1
P49589	-0.389526	23.4005	-4.18497	0.00542696	0.0850482	-1.79371	t9	P49589	CARS1
P49840	-0.399943	20.693	-4.18492	0.00542726	0.0850482	-1.79377	t9	P49840	GSK3A
Q9UBS0	-0.227971	21.4367	-4.18139	0.00544902	0.0850482	-1.79771	t9	Q9UBS0	RPS6KB2
P56199	0.229851	20.8772	4.1803	0.00545581	0.0850482	-1.79893	t9	P56199	ITGA1
Q07955	0.260509	25.6854	4.17987	0.00545847	0.0850482	-1.79941	t9	Q07955	SRSF1
O00429	-0.429423	23.2876	-4.17962	0.00546002	0.0850482	-1.79969	t9	O00429	DNM1L
Q641Q2	-0.302046	19.7865	-4.17934	0.00546173	0.0850482	-1.8	t9	Q641Q2	WASHC2A
P40926	0.215102	28.0029	4.17846	0.00546721	0.0850482	-1.80099	t9	P40926	MDH2
Q9H6K1	-0.491859	19.9833	-4.1776	0.00547255	0.0850482	-1.80195	t9	Q9H6K1	ILRUN
P49591	-0.456762	23.4723	-4.17652	0.0054793	0.0850482	-1.80316	t9	P49591	SARS1
Q92747	-0.304402	22.6318	-4.17385	0.00549593	0.0850482	-1.80614	t9	Q92747	ARPC1A
O43572	-0.399671	19.488	-4.17094	0.00551414	0.0850482	-1.8094	t9	O43572	AKAP10
Q00341	-0.309031	23.1608	-4.17044	0.00551729	0.0850482	-1.80996	t9	Q00341	HDLBP
O75616	0.245771	21.4042	4.16691	0.0055395	0.0850482	-1.81392	t9	O75616	ERAL1
O00178	-0.379945	21.0107	-4.16627	0.00554356	0.0850482	-1.81464	t9	O00178	GTPBP1
Q9HCU5	0.216858	23.1499	4.16452	0.00555457	0.0850482	-1.81659	t9	Q9HCU5	PREB
P48382	0.197701	21.3342	4.1639	0.00555853	0.0850482	-1.8173	t9	P48382	RFX5
O00478	0.246324	19.7819	4.15985	0.00558418	0.0850482	-1.82183	t9	O00478	BTN3A3
Q96BJ8	-0.253362	20.234	-4.15622	0.00560734	0.0850482	-1.82591	t9	Q96BJ8	ELMO3
Q86V88	-0.577573	21.5249	-4.15571	0.0056106	0.0850482	-1.82648	t9	Q86V88	MDP1
P07195	-0.333384	26.0945	-4.1541	0.0056209	0.0850482	-1.82828	t9	P07195	LDHB
Q9UKK9	-0.398423	22.7009	-4.15401	0.00562152	0.0850482	-1.82839	t9	Q9UKK9	NUDT5
Q9UN19	-0.396668	19.7143	-4.15138	0.00563837	0.0850482	-1.83134	t9	Q9UN19	DAPP1
Q96HA8	-0.594132	19.1596	-4.15053	0.00564387	0.0850482	-1.8323	t9	Q96HA8	NTAQ1
Q9NRD1	2.05319	16.5157	6.27333	0.00689806	0.0851242	-1.83249	t9	Q9NRD1	FBXO6
Q9NVZ3	-0.497083	22.1098	-4.14955	0.00565015	0.0850482	-1.8334	t9	Q9NVZ3	NECAP2
Q9Y6E0	-0.394684	22.6481	-4.14856	0.00565655	0.0850482	-1.83451	t9	Q9Y6E0	STK24
Q13045	-0.285901	22.8238	-4.14697	0.0056668	0.0850482	-1.83629	t9	Q13045	FLII
Q9HA77	0.234297	21.0074	4.14553	0.00567615	0.0850482	-1.83792	t9	Q9HA77	CARS2
O15344	-0.341116	20.1645	-4.14476	0.00568113	0.0850482	-1.83878	t9	O15344	MID1
Q9GZT3	0.222224	24.8723	4.14247	0.00569598	0.0850482	-1.84135	t9	Q9GZT3	SLIRP
P18206	-0.465419	23.6426	-4.14166	0.00570126	0.0850482	-1.84227	t9	P18206	VCL
P49760	0.202357	20.3736	4.13781	0.00572642	0.0850482	-1.84661	t9	P49760	CLK2
Q5T8I9	-0.508728	17.6963	-4.13694	0.00573211	0.0850482	-1.84758	t9	Q5T8I9	HENMT1
Q8TDQ7	-0.310177	21.0866	-4.1366	0.00573431	0.0850482	-1.84796	t9	Q8TDQ7	GNPDA2
Q8WUH6	-0.517394	21.6802	-4.13636	0.00573589	0.0850482	-1.84823	t9	Q8WUH6	TMEM263
Q8WUJ0	-0.483941	18.9128	-4.13627	0.00573648	0.0850482	-1.84833	t9	Q8WUJ0	STYX
O43707	-0.298854	27.3222	-4.13607	0.00573781	0.0850482	-1.84856	t9	O43707	ACTN4
Q96BT7	-0.449647	18.772	-4.13193	0.00576502	0.0850482	-1.85323	t9	Q96BT7	ALKBH8
O14777	-0.239653	21.3666	-4.13127	0.00576939	0.0850482	-1.85397	t9	O14777	NDC80
Q86TP1	-0.338055	20.6664	-4.13096	0.00577139	0.0850482	-1.85431	t9	Q86TP1	PRUNE1
O43318	-0.353234	20.1666	-4.12642	0.00580148	0.0850482	-1.85944	t9	O43318	MAP3K7
Q15654	-0.236062	20.9815	-4.12638	0.00580173	0.0850482	-1.85948	t9	Q15654	TRIP6
Q7L099	-0.383498	20.7542	-4.12629	0.00580232	0.0850482	-1.85958	t9	Q7L099	RUFY3
Q66K74	-0.310595	21.2194	-4.12535	0.00580858	0.0850482	-1.86064	t9	Q66K74	MAP1S
P62879	0.213169	25.3151	4.12533	0.0058087	0.0850482	-1.86066	t9	P62879	GNB2
O60678	-0.377454	21.1502	-4.12407	0.00581708	0.0850482	-1.86209	t9	O60678	PRMT3
Q96B97	-0.383968	23.1276	-4.12391	0.00581817	0.0850482	-1.86227	t9	Q96B97	SH3KBP1
Q9BRT3	-0.495584	20.9079	-4.12276	0.00582577	0.0850482	-1.86356	t9	Q9BRT3	MIEN1
Q6IN84	0.23082	21.0324	4.11979	0.00584562	0.0850482	-1.86691	t9	Q6IN84	MRM1
Q9H0I2	-0.426965	18.5626	-4.11885	0.00585194	0.0850482	-1.86797	t9	Q9H0I2	ENKD1
P50502	-0.343245	24.8068	-4.11851	0.00585424	0.0850482	-1.86836	t9	P50502	ST13
Q86Y46	0.610104	23.6775	4.11629	0.00586911	0.0850482	-1.87086	t9	Q86Y46	KRT73
Q9NS86	-0.204072	20.5989	-4.11623	0.0058695	0.0850482	-1.87093	t9	Q9NS86	LANCL2
Q9HAS0	-0.231058	21.3308	-4.11518	0.00587659	0.0850482	-1.87212	t9	Q9HAS0	C17orf75
Q8NBJ5	0.212636	22.918	4.11503	0.00587761	0.0850482	-1.87229	t9	Q8NBJ5	COLGALT1
P30084	0.207924	24.5854	4.11265	0.00589365	0.0850482	-1.87497	t9	P30084	ECHS1
P47895	-0.448807	24.4616	-4.11099	0.0059049	0.0850482	-1.87686	t9	P47895	ALDH1A3
Q9BVS4	-0.482981	20.5456	-4.11086	0.00590579	0.0850482	-1.877	t9	Q9BVS4	RIOK2
Q96EY8	0.211062	21.3413	4.11062	0.00590737	0.0850482	-1.87727	t9	Q96EY8	MMAB
Q02127	0.22137	22.3296	4.11048	0.00590834	0.0850482	-1.87743	t9	Q02127	DHODH
Q8N2K0	0.196789	23.5038	4.10935	0.00591603	0.0850482	-1.87871	t9	Q8N2K0	ABHD12
P23528	-0.409206	26.965	-4.10889	0.00591914	0.0850482	-1.87923	t9	P23528	CFL1
Q04656	0.241551	20.4921	4.1086	0.00592111	0.0850482	-1.87956	t9	Q04656	ATP7A
P31946	-0.341472	24.8574	-4.10846	0.00592205	0.0850482	-1.87971	t9	P31946	YWHAB
Q5TEU4	0.237157	20.4261	4.10659	0.00593477	0.0850482	-1.88183	t9	Q5TEU4	NDUFAF5
Q8TC12	0.191893	23.4355	4.10476	0.00594723	0.0850482	-1.8839	t9	Q8TC12	RDH11
Q13530	-0.330919	19.079	-4.10237	0.0059636	0.0850482	-1.88661	t9	Q13530	SERINC3
Q16513	-0.279506	21.5181	-4.102	0.00596613	0.0850482	-1.88703	t9	Q16513	PKN2
Q14289	-0.450336	20.3269	-4.10105	0.00597261	0.0850482	-1.8881	t9	Q14289	PTK2B
Q9HCD6	-0.210742	21.5253	-4.10008	0.0059793	0.0850482	-1.8892	t9	Q9HCD6	TANC2
P58557	0.221991	20.6345	4.09945	0.00598362	0.0850482	-1.88991	t9	P58557	YBEY
Q9HAU4	-0.277178	20.9325	-4.09865	0.00598909	0.0850482	-1.89082	t9	Q9HAU4	SMURF2
Q9UPU7	-0.433472	23.3655	-4.09808	0.005993	0.0850482	-1.89146	t9	Q9UPU7	TBC1D2B
Q7Z739	-0.275607	22.5783	-4.09708	0.00599992	0.0850482	-1.8926	t9	Q7Z739	YTHDF3
P22694	-0.214831	21.9933	-4.09461	0.00601693	0.0850482	-1.89539	t9	P22694	PRKACB
Q6IAN0	0.197488	21.1575	4.09455	0.0060174	0.0850482	-1.89546	t9	Q6IAN0	DHRS7B
Q6PJG2	0.18825	21.5735	4.09302	0.00602795	0.0850482	-1.89719	t9	Q6PJG2	MIDEAS
Q9NRH1	-0.346017	17.9644	-4.093	0.00602809	0.0850482	-1.89722	t9	Q9NRH1	YAE1
Q96IW7	0.207884	20.9808	4.09278	0.0060296	0.0850482	-1.89746	t9	Q96IW7	SEC22A
O95163	-0.360184	22.2426	-4.08323	0.00609618	0.0850482	-1.9083	t9	O95163	ELP1
Q9HB71	-0.3987	24.6011	-4.08195	0.0061052	0.0850482	-1.90975	t9	Q9HB71	CACYBP
Q8TBK6	0.358338	19.8279	4.08096	0.00611215	0.0850482	-1.91088	t9	Q8TBK6	ZCCHC10
Q96Q83	-0.36971	17.6918	-4.08015	0.00611786	0.0850482	-1.9118	t9	Q96Q83	ALKBH3
Q96B33	0.559298	16.2907	6.01728	0.00780852	0.0851585	-1.91211	t9	Q96B33	CLDN23
P13693	-0.571287	23.1747	-4.07981	0.00612021	0.0850482	-1.91218	t9	P13693	TPT1
P10412	0.453437	28.0184	4.07929	0.00612393	0.0850482	-1.91278	t9	P10412	H1-4
P51991	0.21195	26.9135	4.07807	0.00613254	0.0850482	-1.91416	t9	P51991	HNRNPA3
Q6AI39	0.773905	18.0377	4.07467	0.00615659	0.0850482	-1.91802	t9	Q6AI39	BICRAL
Q7L1T6	-0.348064	20.8661	-4.07451	0.0061577	0.0850482	-1.9182	t9	Q7L1T6	CYB5R4
P15529	0.269691	21.4659	4.07338	0.0061657	0.0850482	-1.91948	t9	P15529	CD46
O60573	-0.26921	21.4682	-4.07158	0.00617856	0.0850482	-1.92154	t9	O60573	EIF4E2
Q9NYL2	-0.304226	21.3588	-4.06816	0.00620298	0.0850482	-1.92543	t9	Q9NYL2	MAP3K20
P11413	-0.364914	24.3137	-4.06788	0.00620496	0.0850482	-1.92575	t9	P11413	G6PD
Q9Y4R8	-0.362899	21.7557	-4.06729	0.00620919	0.0850482	-1.92642	t9	Q9Y4R8	TELO2
Q9C0F1	-0.287983	20.0478	-4.06581	0.00621979	0.0850482	-1.9281	t9	Q9C0F1	CEP44
Q9H2K8	-0.380793	22.361	-4.06559	0.00622134	0.0850482	-1.92835	t9	Q9H2K8	TAOK3
P63172	-0.551087	20.486	-4.06521	0.00622406	0.0850482	-1.92878	t9	P63172	DYNLT1
Q3YEC7	-0.315723	22.9013	-4.06443	0.00622967	0.0850482	-1.92967	t9	Q3YEC7	RABL6
Q99613	-0.304689	24.5786	-4.064	0.00623274	0.0850482	-1.93016	t9	Q99613	EIF3C
Q5T0F9	-0.264137	22.7266	-4.0637	0.00623493	0.0850482	-1.9305	t9	Q5T0F9	CC2D1B
Q9Y5L0	-0.367082	22.1651	-4.06286	0.00624098	0.0850482	-1.93146	t9	Q9Y5L0	TNPO3
Q8TF40	-0.390363	18.8598	-4.06277	0.00624163	0.0850482	-1.93156	t9	Q8TF40	FNIP1
Q96FV2	-0.456431	21.4586	-4.06133	0.006252	0.0850482	-1.9332	t9	Q96FV2	SCRN2
Q9H857	0.201824	22.1054	4.06039	0.00625876	0.0850482	-1.93427	t9	Q9H857	NT5DC2
Q96BZ9	0.374345	20.0986	4.057	0.00628335	0.0850482	-1.93814	t9	Q96BZ9	TBC1D20
Q32MZ4	-0.26407	22.3739	-4.05666	0.00628581	0.0850482	-1.93852	t9	Q32MZ4	LRRFIP1
Q9H0E9	0.214136	22.7934	4.05589	0.00629137	0.0850482	-1.9394	t9	Q9H0E9	BRD8
Q8N4X5	-0.355231	20.1825	-4.05543	0.00629473	0.0850482	-1.93992	t9	Q8N4X5	AFAP1L2
Q15011	0.609812	19.0184	4.05504	0.00629754	0.0850482	-1.94036	t9	Q15011	HERPUD1
Q14185	-0.249015	20.0102	-4.05414	0.00630415	0.0850482	-1.9414	t9	Q14185	DOCK1
P0DPH7	-0.445329	23.4261	-4.05188	0.00632057	0.0850482	-1.94397	t9	P0DPH7	TUBA3C
Q8NBJ9	0.234558	20.3045	4.05137	0.00632431	0.0850482	-1.94455	t9	Q8NBJ9	SIDT2
Q14676	0.196261	22.5919	4.04506	0.0063706	0.0850482	-1.95175	t9	Q14676	MDC1
Q9NP61	-0.390246	20.7694	-4.04397	0.00637867	0.0850482	-1.953	t9	Q9NP61	ARFGAP3
Q6PCE3	-0.371058	22.2118	-4.04293	0.00638631	0.0850482	-1.95418	t9	Q6PCE3	PGM2L1
Q12802	-0.260856	21.4146	-4.04265	0.00638842	0.0850482	-1.95451	t9	Q12802	AKAP13
O96013	-0.337945	21.4391	-4.04205	0.00639283	0.0850482	-1.95519	t9	O96013	PAK4
Q96AC1	-0.345371	21.8487	-4.03981	0.00640946	0.0850482	-1.95776	t9	Q96AC1	FERMT2
Q8N4V1	0.351571	20.5234	4.03966	0.00641052	0.0850482	-1.95792	t9	Q8N4V1	MMGT1
Q9UIA9	-0.437789	22.5044	-4.03674	0.00643227	0.0850482	-1.96126	t9	Q9UIA9	XPO7
P62913	-0.369798	25.8674	-4.03553	0.00644124	0.0850482	-1.96264	t9	P62913	RPL11
O14737	-0.45044	22.8341	-4.03436	0.00645004	0.0850482	-1.96399	t9	O14737	PDCD5
P39060	0.22233	22.7112	4.03393	0.00645323	0.0850482	-1.96448	t9	P39060	COL18A1
Q9H3D4	0.37269	22.0331	4.03372	0.0064548	0.0850482	-1.96472	t9	Q9H3D4	TP63
Q9UKF7	-0.41838	19.0882	-4.03257	0.00646342	0.0850482	-1.96603	t9	Q9UKF7	PITPNC1
O95379	-0.341041	20.4269	-4.03174	0.00646958	0.0850482	-1.96698	t9	O95379	TNFAIP8
Q96PB1	-0.348954	18.4034	-4.03052	0.00647876	0.0850482	-1.96838	t9	Q96PB1	CASD1
P31930	0.199453	22.1188	4.02835	0.00649504	0.0850482	-1.97085	t9	P31930	UQCRC1
Q92674	0.197743	19.6545	4.0281	0.00649696	0.0850482	-1.97115	t9	Q92674	CENPI
Q9NX47	0.204325	21.0566	4.02756	0.00650104	0.0850482	-1.97177	t9	Q9NX47	MARCHF5
Q9BTV4	0.196526	24.9324	4.02666	0.00650783	0.0850482	-1.9728	t9	Q9BTV4	TMEM43
Q9BQC6	0.351516	20.5346	4.02593	0.00651334	0.0850482	-1.97363	t9	Q9BQC6	MRPL57
P18827	-0.293279	23.9569	-4.02571	0.00651499	0.0850482	-1.97388	t9	P18827	SDC1
O60566	-0.424771	20.9109	-4.02294	0.00653598	0.0850482	-1.97706	t9	O60566	BUB1B
Q12974	-0.248376	21.4343	-4.02263	0.00653827	0.0850482	-1.97741	t9	Q12974	PTP4A2
P0DMM9	-0.467268	20.0636	-4.02181	0.00654453	0.0850482	-1.97835	t9	P0DMM9	SULT1A3
Q00325	0.179417	26.8629	4.0217	0.00654536	0.0850482	-1.97848	t9	Q00325	SLC25A3
O14617	-0.316619	21.4674	-4.02119	0.00654925	0.0850482	-1.97906	t9	O14617	AP3D1
P62273	-0.528394	20.2549	-4.02075	0.00655259	0.0850482	-1.97957	t9	P62273	RPS29
Q9UGL1	0.207411	21.9831	4.02051	0.00655437	0.0850482	-1.97984	t9	Q9UGL1	KDM5B
Q9UPN7	-0.37613	20.4212	-4.02037	0.00655544	0.0850482	-1.98	t9	Q9UPN7	PPP6R1
Q7Z589	0.19862	22.9024	4.01881	0.0065673	0.0850482	-1.98178	t9	Q7Z589	EMSY
A2RUC4	-0.38681	19.1074	-4.01589	0.00658961	0.0850482	-1.98513	t9	A2RUC4	TYW5
Q8WUF5	-0.413753	21.4111	-4.01402	0.00660395	0.0850482	-1.98728	t9	Q8WUF5	PPP1R13L
Q9BSB4	-0.596277	19.7256	-4.01272	0.0066139	0.0850482	-1.98877	t9	Q9BSB4	ATG101
Q99700	-0.282469	19.3948	-4.0092	0.00664105	0.0850482	-1.99282	t9	Q99700	ATXN2
Q9NPH3	0.194093	21.0451	4.00828	0.00664812	0.0850482	-1.99387	t9	Q9NPH3	IL1RAP
O95831	0.214222	23.1112	4.00801	0.00665019	0.0850482	-1.99418	t9	O95831	AIFM1
P34913	-0.235231	19.2371	-4.00681	0.00665947	0.0850482	-1.99555	t9	P34913	EPHX2
P49069	0.241593	19.9229	4.00666	0.00666065	0.0850482	-1.99573	t9	P49069	CAMLG
P61163	-0.351899	22.2593	-4.00639	0.00666272	0.0850482	-1.99603	t9	P61163	ACTR1A
P62857	-0.617661	24.9999	-4.00463	0.00667636	0.0850482	-1.99806	t9	P62857	RPS28
Q9BYX4	-0.266054	18.5419	-4.00435	0.00667861	0.0850482	-1.99839	t9	Q9BYX4	IFIH1
O94855	-0.431732	21.1748	-4.00381	0.0066828	0.0850482	-1.99901	t9	O94855	SEC24D
Q9H5X1	-0.384572	20.8438	-4.00365	0.00668405	0.0850482	-1.99919	t9	Q9H5X1	CIAO2A
P49447	0.266792	20.9795	4.00316	0.00668778	0.0850482	-1.99975	t9	P49447	CYB561
P35606	-0.373627	23.3967	-4.00272	0.00669126	0.0850482	-2.00026	t9	P35606	COPB2
Q9UEG4	0.229039	19.5727	4.0014	0.00670154	0.0850482	-2.00178	t9	Q9UEG4	ZNF629
Q96AZ6	-0.458131	19.8023	-3.99884	0.00672148	0.0850482	-2.00471	t9	Q96AZ6	ISG20
Q96JB5	0.200082	21.9682	3.99729	0.00673361	0.0850482	-2.00649	t9	Q96JB5	CDK5RAP3
Q8IWD4	-0.243241	18.8119	-3.99592	0.00674441	0.0850482	-2.00808	t9	Q8IWD4	CCDC117
P25098	-0.387681	22.2621	-3.99587	0.00674478	0.0850482	-2.00813	t9	P25098	GRK2
Q9BYB4	-0.384672	19.5358	-3.99553	0.00674742	0.0850482	-2.00852	t9	Q9BYB4	GNB1L
Q8NDI1	-0.387523	21.8547	-3.99307	0.0067668	0.0850763	-2.01135	t9	Q8NDI1	EHBP1
Q9Y2I1	-0.2964	20.651	-3.99236	0.00677241	0.0850763	-2.01217	t9	Q9Y2I1	NISCH
O43818	0.236063	23.4156	3.99159	0.00677845	0.0850763	-2.01305	t9	O43818	RRP9
P51398	0.2039	23.9891	3.98409	0.00683801	0.0851242	-2.0217	t9	P51398	DAP3
Q9H1H9	-0.245048	19.5367	-3.9836	0.00684188	0.0851242	-2.02226	t9	Q9H1H9	KIF13A
Q5JU69	0.223034	20.1383	3.98347	0.00684294	0.0851242	-2.02241	t9	Q5JU69	TOR2A
Q9Y5Y6	0.21188	21.7586	3.98283	0.00684799	0.0851242	-2.02314	t9	Q9Y5Y6	ST14
O60462	0.177227	21.9234	3.9817	0.00685703	0.0851242	-2.02445	t9	O60462	NRP2
Q9NP79	-0.325956	23.5886	-3.98115	0.00686147	0.0851242	-2.02509	t9	Q9NP79	VTA1
Q14116	-0.504132	23.1099	-3.98071	0.006865	0.0851242	-2.02559	t9	Q14116	IL18
P04080	-0.455883	24.1414	-3.97873	0.00688087	0.0851242	-2.02788	t9	P04080	CSTB
P12814	-0.367077	24.8136	-3.97733	0.00689213	0.0851242	-2.02949	t9	P12814	ACTN1
Q96LL9	0.276687	19.7567	3.97539	0.00690772	0.0851242	-2.03173	t9	Q96LL9	DNAJC30
Q6GMV3	-0.731847	21.2187	-3.97156	0.00693866	0.0851242	-2.03615	t9	Q6GMV3	PTRHD1
O14974	-0.266341	23.1015	-3.97145	0.00693954	0.0851242	-2.03627	t9	O14974	PPP1R12A
Q9UHY1	-0.401021	21.0859	-3.97101	0.00694314	0.0851242	-2.03679	t9	Q9UHY1	NRBP1
Q15311	-0.27443	21.408	-3.96777	0.00696942	0.0851242	-2.04052	t9	Q15311	RALBP1
Q9UGP8	0.204878	21.7858	3.96625	0.00698185	0.0851242	-2.04228	t9	Q9UGP8	SEC63
Q8IX01	0.17899	21.1317	3.96573	0.0069861	0.0851242	-2.04288	t9	Q8IX01	SUGP2
Q5VW32	-0.482006	21.2133	-3.96366	0.00700304	0.0851242	-2.04528	t9	Q5VW32	BROX
Q14541	0.334726	19.6258	3.96357	0.00700377	0.0851242	-2.04538	t9	Q14541	HNF4G
O60563	0.211565	21.1835	3.96331	0.00700583	0.0851242	-2.04567	t9	O60563	CCNT1
Q6ZMI0	-0.412329	22.3744	-3.96315	0.00700714	0.0851242	-2.04586	t9	Q6ZMI0	PPP1R21
Q08380	0.220567	25.6887	3.96283	0.00700983	0.0851242	-2.04624	t9	Q08380	LGALS3BP
Q16560	0.965542	18.6294	3.96144	0.00702121	0.0851242	-2.04784	t9	Q16560	SNRNP35
P08237	-0.387654	23.4506	-3.96094	0.00702534	0.0851242	-2.04842	t9	P08237	PFKM
P46734	-0.387372	20.7945	-3.9604	0.00702979	0.0851242	-2.04905	t9	P46734	MAP2K3
Q96CW5	-0.246329	21.3437	-3.95909	0.00704051	0.0851242	-2.05056	t9	Q96CW5	TUBGCP3
P24666	-0.44413	23.4453	-3.95895	0.00704165	0.0851242	-2.05072	t9	P24666	ACP1
Q0VDF9	-0.265501	21.7646	-3.95691	0.00705847	0.0851585	-2.05308	t9	Q0VDF9	HSPA14
Q86YJ5	-0.562979	20.5653	-3.94954	0.00711965	0.0851585	-2.06161	t9	Q86YJ5	MARCHF9
Q96C10	4.49599	18.0122	34.7192	0.000502031	0.0850482	-2.06323	t9	Q96C10	DHX58
P35580	-0.240088	20.5859	-3.94704	0.00714056	0.0851585	-2.06452	t9	P35580	MYH10
Q9NZU5	-0.431581	21.6065	-3.94594	0.00714973	0.0851585	-2.06578	t9	Q9NZU5	LMCD1
O95716	0.213298	21.6589	3.9447	0.00716014	0.0851585	-2.06722	t9	O95716	RAB3D
O75131	-0.374637	23.6279	-3.94433	0.00716325	0.0851585	-2.06765	t9	O75131	CPNE3
P55327	-0.335421	23.5892	-3.94424	0.00716401	0.0851585	-2.06776	t9	P55327	TPD52
Q8WW22	-0.215009	19.7644	-3.94202	0.00718263	0.0851585	-2.07033	t9	Q8WW22	DNAJA4
Q06203	-0.343883	23.7806	-3.93754	0.00722052	0.0851585	-2.07553	t9	Q06203	PPAT
O14980	-0.359863	24.5144	-3.93682	0.00722659	0.0851585	-2.07636	t9	O14980	XPO1
Q5D0E6	-0.453235	18.2821	-3.93646	0.00722967	0.0851585	-2.07679	t9	Q5D0E6	DALRD3
Q13177	-0.354661	22.5844	-3.93515	0.00724072	0.0851585	-2.0783	t9	Q13177	PAK2
O15382	0.205037	22.4923	3.93469	0.0072447	0.0851585	-2.07884	t9	O15382	BCAT2
Q15843	-0.427866	23.4613	-3.93293	0.00725962	0.0851585	-2.08088	t9	Q15843	NEDD8
P23786	0.201584	21.9828	3.93292	0.0072597	0.0851585	-2.08089	t9	P23786	CPT2
Q96QK1	-0.424303	23.0283	-3.93037	0.00728153	0.0851585	-2.08386	t9	Q96QK1	VPS35
Q9ULC4	-0.45797	22.3018	-3.93032	0.00728193	0.0851585	-2.08391	t9	Q9ULC4	MCTS1
Q9NZL4	-0.27823	22.278	-3.92934	0.00729031	0.0851585	-2.08505	t9	Q9NZL4	HSPBP1
Q7Z4S6	-0.292714	19.2623	-3.92903	0.00729295	0.0851585	-2.08541	t9	Q7Z4S6	KIF21A
Q96KB5	-0.247105	22.6402	-3.92864	0.00729629	0.0851585	-2.08586	t9	Q96KB5	PBK
Q96HC4	-0.441792	22.8187	-3.92844	0.00729799	0.0851585	-2.08609	t9	Q96HC4	PDLIM5
Q9UBB4	-0.339107	22.526	-3.92815	0.00730051	0.0851585	-2.08643	t9	Q9UBB4	ATXN10
Q9H8W4	-0.449025	20.9858	-3.92691	0.00731117	0.0851585	-2.08788	t9	Q9H8W4	PLEKHF2
Q9GZN8	-0.44914	21.3373	-3.92679	0.00731212	0.0851585	-2.08801	t9	Q9GZN8	ADISSP
Q9GZT9	-0.407982	22.6138	-3.92666	0.00731327	0.0851585	-2.08816	t9	Q9GZT9	EGLN1
Q96EY4	0.310576	21.4331	3.92324	0.00734272	0.0851585	-2.09214	t9	Q96EY4	TMA16
Q11206	0.25371	21.5472	3.92323	0.00734279	0.0851585	-2.09215	t9	Q11206	ST3GAL4
Q9H1I8	-0.281892	21.8654	-3.92289	0.00734572	0.0851585	-2.09254	t9	Q9H1I8	ASCC2
Q5PRF9	-0.237798	20.6718	-3.92205	0.00735303	0.0851585	-2.09353	t9	Q5PRF9	SAMD4B
Q9H4M9	-0.388474	22.7496	-3.91855	0.00738328	0.0851585	-2.09759	t9	Q9H4M9	EHD1
Q96IU4	-0.631685	23.2558	-3.91775	0.00739026	0.0851585	-2.09853	t9	Q96IU4	ABHD14B
O14976	-0.27667	22.2047	-3.9145	0.0074186	0.0851585	-2.10232	t9	O14976	GAK
Q9H1X3	0.551027	20.357	3.91267	0.00743454	0.0851585	-2.10444	t9	Q9H1X3	DNAJC25
Q7Z460	-0.23527	21.3559	-3.912	0.00744046	0.0851585	-2.10523	t9	Q7Z460	CLASP1
Q9NQB0	0.305506	18.4504	3.90874	0.00746904	0.0851585	-2.10902	t9	Q9NQB0	TCF7L2
Q9H2P9	-0.397441	20.2407	-3.90831	0.00747282	0.0851585	-2.10953	t9	Q9H2P9	DPH5
P30307	-0.452581	19.3556	-3.90758	0.00747925	0.0851585	-2.11038	t9	P30307	CDC25C
Q15370	-0.269359	24.8613	-3.90726	0.00748203	0.0851585	-2.11075	t9	Q15370	ELOB
Q9HD67	-0.316184	19.9252	-3.90703	0.00748409	0.0851585	-2.11102	t9	Q9HD67	MYO10
O15357	-0.374749	21.7219	-3.90609	0.0074924	0.0851585	-2.11212	t9	O15357	INPPL1
Q8N3C0	-0.257456	21.6383	-3.90515	0.00750069	0.0851585	-2.11321	t9	Q8N3C0	ASCC3
A3KMH1	0.217031	21.4844	3.90433	0.00750793	0.0851585	-2.11417	t9	A3KMH1	VWA8
Q9NRF8	-0.337427	21.6273	-3.90415	0.0075095	0.0851585	-2.11437	t9	Q9NRF8	CTPS2
P42568	0.270091	18.7599	3.90383	0.00751238	0.0851585	-2.11475	t9	P42568	MLLT3
P34931	-2.57433	19.257	-19.8796	0.0016828	0.0850482	-2.11687	t9	P34931	HSPA1L
P40123	-0.445097	20.8535	-3.90194	0.00752908	0.0851585	-2.11695	t9	P40123	CAP2
Q9P1F3	-0.638705	23.0142	-3.90108	0.0075367	0.0851585	-2.11795	t9	Q9P1F3	ABRACL
Q96GJ1	0.237794	19.6803	3.89818	0.00756253	0.0851585	-2.12134	t9	Q96GJ1	TRMT2B
Q9Y3U8	-0.332125	25.2346	-3.89724	0.00757087	0.0851585	-2.12243	t9	Q9Y3U8	RPL36
Q9ULT8	-0.38426	22.9771	-3.89719	0.0075714	0.0851585	-2.1225	t9	Q9ULT8	HECTD1
O15144	-0.264652	25.0782	-3.89647	0.00757783	0.0851585	-2.12334	t9	O15144	ARPC2
O00764	-0.350924	22.7366	-3.89581	0.00758365	0.0851585	-2.1241	t9	O00764	PDXK
P12270	0.183674	24.4169	3.8952	0.00758913	0.0851585	-2.12482	t9	P12270	TPR
Q15437	-0.353355	23.1516	-3.89212	0.00761678	0.0851585	-2.12842	t9	Q15437	SEC23B
Q9H6P5	0.336236	18.5425	3.89184	0.00761928	0.0851585	-2.12874	t9	Q9H6P5	TASP1
O75394	0.298788	21.3648	3.8908	0.0076286	0.0851585	-2.12995	t9	O75394	MRPL33
Q99871	-0.264562	20.5114	-3.88707	0.00766233	0.0851585	-2.13432	t9	Q99871	HAUS7
Q5JTW2	-0.386772	19.1672	-3.88321	0.00769727	0.0851585	-2.13883	t9	Q5JTW2	CEP78
P47224	-0.58585	21.2785	-3.88257	0.00770312	0.0851585	-2.13958	t9	P47224	RABIF
Q16851	-0.357893	23.2397	-3.88031	0.00772371	0.0851585	-2.14223	t9	Q16851	UGP2
O15211	-0.285182	19.3076	-3.87976	0.00772877	0.0851585	-2.14287	t9	O15211	RGL2
P0CAP2	-0.463701	20.3539	-3.87954	0.00773077	0.0851585	-2.14313	t9	P0CAP2	POLR2M
Q96S19	-0.800498	19.9863	-3.8783	0.00774207	0.0851585	-2.14458	t9	Q96S19	METTL26
Q8N108	0.213449	20.7315	3.87823	0.00774276	0.0851585	-2.14466	t9	Q8N108	MIER1
Q96IG2	0.183769	20.5891	3.8779	0.00774572	0.0851585	-2.14504	t9	Q96IG2	FBXL20
P49770	-0.303387	21.3428	-3.87789	0.00774582	0.0851585	-2.14506	t9	P49770	EIF2B2
Q9Y4E8	-0.305708	22.146	-3.87603	0.00776285	0.0851585	-2.14723	t9	Q9Y4E8	USP15
P69905	0.560027	21.8682	3.87533	0.0077693	0.0851585	-2.14805	t9	P69905	HBA2
Q14258	-0.261492	22.3361	-3.87388	0.00778264	0.0851585	-2.14975	t9	Q14258	TRIM25
Q8N1W1	-0.413656	19.0394	-4.41054	0.0105312	0.0856508	-2.15006	t9	Q8N1W1	ARHGEF28
Q6IBS0	-0.277965	21.6856	-3.87077	0.00781133	0.0851585	-2.1534	t9	Q6IBS0	TWF2
Q9H8Y5	-0.294404	20.0824	-3.86934	0.00782456	0.0851585	-2.15508	t9	Q9H8Y5	ANKZF1
Q9UDY8	-0.477032	20.2217	-3.86922	0.00782571	0.0851585	-2.15522	t9	Q9UDY8	MALT1
P50213	0.202413	24.3066	3.86877	0.00782981	0.0851585	-2.15574	t9	P50213	IDH3A
Q9NXF1	0.200835	23.07	3.86819	0.00783521	0.0851585	-2.15642	t9	Q9NXF1	TEX10
O15021	-2.08427	17.0855	-16.0952	0.00265732	0.0850482	-2.15732	t9	O15021	MAST4
Q9HB90	-0.212412	20.8962	-3.86665	0.0078495	0.0851585	-2.15823	t9	Q9HB90	RRAGC
Q15390	0.254578	21.8103	3.86379	0.00787611	0.0851585	-2.16158	t9	Q15390	MTFR1
Q9Y371	-0.278355	23.2948	-3.86313	0.00788231	0.0851585	-2.16236	t9	Q9Y371	SH3GLB1
Q6P1M0	0.19421	22.533	3.86077	0.00790433	0.0851585	-2.16512	t9	Q6P1M0	SLC27A4
Q7L7X3	-0.24355	20.383	-3.86072	0.00790482	0.0851585	-2.16519	t9	Q7L7X3	TAOK1
Q92947	0.218778	21.2215	3.8592	0.00791905	0.0851585	-2.16697	t9	Q92947	GCDH
Q96KP1	-0.196575	22.194	-3.85863	0.00792441	0.0851585	-2.16764	t9	Q96KP1	EXOC2
O14561	0.22992	24.2528	3.85716	0.00793821	0.0851585	-2.16936	t9	O14561	NDUFAB1
O15075	-0.412891	20.6149	-3.85322	0.0079754	0.0851585	-2.17399	t9	O15075	DCLK1
Q8N163	0.191522	24.6781	3.85091	0.00799726	0.0851585	-2.17671	t9	Q8N163	CCAR2
Q86WA8	0.22426	20.2414	3.84805	0.00802444	0.0851585	-2.18007	t9	Q86WA8	LONP2
P41252	-0.207969	24.8693	-3.84657	0.0080386	0.0851585	-2.18182	t9	P41252	IARS1
Q96MH6	0.193267	21.4954	3.8462	0.00804207	0.0851585	-2.18224	t9	Q96MH6	TMEM68
Q2NL68	-0.411102	18.5928	-3.84519	0.0080517	0.0851585	-2.18343	t9	Q2NL68	PROSER3
Q9Y624	0.224748	24.7194	3.84498	0.00805377	0.0851585	-2.18368	t9	Q9Y624	F11R
P61968	-0.270344	19.0559	-3.84453	0.00805807	0.0851585	-2.18421	t9	P61968	LMO4
P13639	-0.452049	26.3701	-3.84394	0.00806369	0.0851585	-2.1849	t9	P13639	EEF2
P56945	-0.425945	21.701	-3.84378	0.00806528	0.0851585	-2.1851	t9	P56945	BCAR1
Q96EU6	0.256455	20.8271	3.84278	0.00807477	0.0851585	-2.18627	t9	Q96EU6	RRP36
P17275	0.214059	22.7321	3.84206	0.00808174	0.0851585	-2.18712	t9	P17275	JUNB
Q9BRT8	-0.381723	21.0686	-3.84138	0.00808823	0.0851585	-2.18792	t9	Q9BRT8	ZNG1A
Q9ULH1	-0.28845	20.2103	-3.84127	0.00808932	0.0851585	-2.18805	t9	Q9ULH1	ASAP1
Q96D70	-0.288138	18.9885	-3.8411	0.00809092	0.0851585	-2.18825	t9	Q96D70	R3HDM4
Q9UK41	-0.356662	21.018	-3.84095	0.00809237	0.0851585	-2.18842	t9	Q9UK41	VPS28
Q9BQA1	-0.253934	23.1312	-3.84053	0.00809641	0.0851585	-2.18892	t9	Q9BQA1	WDR77
P11766	-0.33151	24.0276	-3.83909	0.00811028	0.0851585	-2.19061	t9	P11766	ADH5
Q9NVE7	-0.384342	20.3453	-3.83907	0.0081105	0.0851585	-2.19064	t9	Q9NVE7	PANK4
P63173	-0.526349	25.7935	-3.8382	0.00811885	0.0851585	-2.19166	t9	P63173	RPL38
Q71UM5	-0.295276	23.9486	-3.83802	0.00812055	0.0851585	-2.19187	t9	Q71UM5	RPS27L
P24385	-0.246388	21.0273	-3.83783	0.00812243	0.0851585	-2.1921	t9	P24385	CCND1
Q5VZE5	-0.391023	21.4242	-3.83436	0.00815604	0.0851585	-2.19619	t9	Q5VZE5	NAA35
Q99550	0.610049	18.5632	3.83373	0.0081621	0.0851585	-2.19693	t9	Q99550	MPHOSPH9
Q8NBW4	0.24741	20.8999	3.83295	0.00816969	0.0851585	-2.19785	t9	Q8NBW4	SLC38A9
P17676	0.331199	21.3293	3.82994	0.008199	0.0851585	-2.2014	t9	P17676	CEBPB
Q8N567	0.243347	20.3818	3.8291	0.00820716	0.0851585	-2.20239	t9	Q8N567	ZCCHC9
P27361	-0.436087	21.8089	-3.82805	0.00821738	0.0851585	-2.20362	t9	P27361	MAPK3
Q9H6R4	0.188494	21.956	3.828	0.00821792	0.0851585	-2.20368	t9	Q9H6R4	NOL6
P60983	-0.532622	21.9591	-3.82755	0.00822234	0.0851585	-2.20422	t9	P60983	GMFB
Q9Y6N5	0.20475	21.2966	3.82631	0.00823448	0.0851585	-2.20568	t9	Q9Y6N5	SQOR
O95749	-0.495013	19.9735	-3.82458	0.00825139	0.0851585	-2.20771	t9	O95749	GGPS1
Q9NWH9	0.225293	23.0961	3.82307	0.00826626	0.0851585	-2.2095	t9	Q9NWH9	SLTM
P19174	-0.407346	21.44	-3.82121	0.00828454	0.0851585	-2.21169	t9	P19174	PLCG1
O95352	-0.342498	21.5226	-3.82081	0.00828858	0.0851585	-2.21217	t9	O95352	ATG7
Q9NQH7	0.190702	21.8125	3.82045	0.0082921	0.0851585	-2.21259	t9	Q9NQH7	XPNPEP3
Q8IU60	-0.278661	19.0003	-3.81978	0.00829871	0.0851585	-2.21338	t9	Q8IU60	DCP2
Q9Y6M9	0.274838	22.0799	3.81966	0.00829985	0.0851585	-2.21352	t9	Q9Y6M9	NDUFB9
Q15599	-0.309169	22.5214	-3.81965	0.00829999	0.0851585	-2.21354	t9	Q15599	NHERF2
O95433	-0.357058	23.5494	-3.8187	0.00830934	0.0851585	-2.21465	t9	O95433	AHSA1
P43155	0.200021	21.1675	3.81753	0.00832094	0.0851585	-2.21603	t9	P43155	CRAT
Q96C36	0.210235	23.1823	3.8174	0.00832226	0.0851585	-2.21619	t9	Q96C36	PYCR2
P11216	-0.411836	25.8164	-3.81675	0.0083287	0.0851585	-2.21696	t9	P11216	PYGB
O60637	-0.403875	19.9296	-3.81672	0.00832896	0.0851585	-2.21699	t9	O60637	TSPAN3
Q9C0B7	-0.26618	18.8741	-3.81646	0.00833158	0.0851585	-2.2173	t9	Q9C0B7	TANGO6
Q96K76	-0.390766	20.0122	-3.81643	0.00833194	0.0851585	-2.21734	t9	Q96K76	USP47
P23526	-0.328275	25.2764	-3.81629	0.00833324	0.0851585	-2.2175	t9	P23526	AHCY
Q8N1G1	0.202598	19.4571	3.81573	0.00833886	0.0851585	-2.21817	t9	Q8N1G1	REXO1
Q8NFP9	-0.439342	19.2525	-3.81553	0.00834078	0.0851585	-2.2184	t9	Q8NFP9	NBEA
Q10469	0.181735	22.5362	3.81336	0.00836238	0.0851585	-2.22096	t9	Q10469	MGAT2
Q9BVG9	-0.34136	20.6435	-3.8125	0.00837096	0.0851585	-2.22198	t9	Q9BVG9	PTDSS2
Q00169	-0.395232	20.9619	-3.81232	0.00837278	0.0851585	-2.22219	t9	Q00169	PITPNA
Q14151	0.185501	23.907	3.81113	0.00838472	0.0851585	-2.22361	t9	Q14151	SAFB2
Q9UIM3	-0.468033	18.4163	-3.81063	0.00838964	0.0851585	-2.22419	t9	Q9UIM3	FKBPL
P31150	-0.449806	23.1398	-3.80975	0.00839852	0.0851585	-2.22524	t9	P31150	GDI1
Q03252	0.224242	24.9654	3.80926	0.00840336	0.0851585	-2.22581	t9	Q03252	LMNB2
Q9UPM8	-0.245973	20.4549	-3.80727	0.00842334	0.0851585	-2.22816	t9	Q9UPM8	AP4E1
P61254	-0.431239	26.1261	-3.80547	0.00844148	0.0851585	-2.2303	t9	P61254	RPL26
P0DJD0	0.276283	18.046	3.80545	0.00844166	0.0851585	-2.23032	t9	P0DJD0	RGPD1
Q13907	-0.286872	21.3019	-3.80427	0.00845355	0.0851585	-2.23171	t9	Q13907	IDI1
P23743	-0.239764	20.1434	-3.80364	0.00845992	0.0851585	-2.23246	t9	P23743	DGKA
Q13347	-0.310898	23.1894	-3.80361	0.00846026	0.0851585	-2.2325	t9	Q13347	EIF3I
Q9UFE4	1.61214	18.5898	12.4494	0.0046241	0.0850482	-2.23269	t9	Q9UFE4	CCDC39
Q99549	0.181294	21.3398	3.80204	0.00847613	0.0851585	-2.23436	t9	Q99549	MPHOSPH8
Q969U7	-0.314891	21.3484	-3.8013	0.00848361	0.0851585	-2.23523	t9	Q969U7	PSMG2
Q96JM3	0.213936	22.5871	3.80061	0.00849062	0.0851585	-2.23605	t9	Q96JM3	CHAMP1
Q9H3C7	-0.240012	20.1293	-3.79939	0.008503	0.0851585	-2.2375	t9	Q9H3C7	GGNBP2
Q9NRZ7	0.282298	20.3205	3.79915	0.0085054	0.0851585	-2.23778	t9	Q9NRZ7	AGPAT3
Q13268	0.260644	28.4021	3.79746	0.00852255	0.0851585	-2.23978	t9	Q13268	DHRS2
Q8N3X1	0.219647	21.0358	3.79729	0.00852428	0.0851585	-2.23998	t9	Q8N3X1	FNBP4
P04040	0.197277	21.941	3.79356	0.00856237	0.0851585	-2.2444	t9	P04040	CAT
Q9NRY4	-0.375608	20.4309	-3.79221	0.00857621	0.0851585	-2.246	t9	Q9NRY4	ARHGAP35
Q9H2M9	-0.282258	21.1597	-3.79143	0.00858416	0.0851585	-2.24692	t9	Q9H2M9	RAB3GAP2
Q8N9N5	0.198024	20.018	3.7911	0.00858755	0.0851585	-2.24731	t9	Q8N9N5	BANP
Q9GZQ3	-0.516739	20.3257	-3.79106	0.00858804	0.0851585	-2.24737	t9	Q9GZQ3	COMMD5
Q6PGP7	-0.329908	21.4921	-3.78995	0.0085994	0.0851585	-2.24868	t9	Q6PGP7	SKIC3
P61158	-0.272339	24.2293	-3.78994	0.00859947	0.0851585	-2.24869	t9	P61158	ACTR3
Q6NUM9	0.191397	22.0799	3.78831	0.00861623	0.0851585	-2.25062	t9	Q6NUM9	RETSAT
P29558	-0.189789	22.0868	-3.78754	0.00862425	0.0851585	-2.25154	t9	P29558	RBMS1
Q9UM00	0.237841	23.694	3.78693	0.0086305	0.0851585	-2.25226	t9	Q9UM00	TMCO1
Q9HD40	-0.503043	19.7347	-3.78661	0.00863385	0.0851585	-2.25265	t9	Q9HD40	SEPSECS
Q9Y6D9	0.173969	20.9203	3.78646	0.00863539	0.0851585	-2.25282	t9	Q9Y6D9	MAD1L1
Q16850	0.220564	23.0803	3.78578	0.00864235	0.0851585	-2.25362	t9	Q16850	CYP51A1
Q9Y2R9	0.215027	23.6888	3.78443	0.00865632	0.0851585	-2.25522	t9	Q9Y2R9	MRPS7
O00519	0.218392	19.993	3.78252	0.00867616	0.0851585	-2.2575	t9	O00519	FAAH
Q96EL3	0.201549	22.2152	3.78144	0.00868741	0.0851585	-2.25878	t9	Q96EL3	MRPL53
P11586	-0.315393	24.7892	-3.78058	0.00869635	0.0851585	-2.2598	t9	P11586	MTHFD1
Q92503	-0.315848	21.2343	-3.78006	0.00870175	0.0851585	-2.26042	t9	Q92503	SEC14L1
Q9P2X3	-0.252884	19.7115	-3.7788	0.0087149	0.0851585	-2.26192	t9	Q9P2X3	IMPACT
O14641	-0.267753	20.661	-3.77814	0.00872172	0.0851585	-2.26269	t9	O14641	DVL2
Q6ZSR9	-0.41871	21.0082	-3.77797	0.00872354	0.0851585	-2.2629	t9	Q6ZSR9
Q9H074	-0.452039	23.2572	-3.77755	0.00872794	0.0851585	-2.2634	t9	Q9H074	PAIP1
Q9H008	-0.432739	21.444	-3.77733	0.00873026	0.0851585	-2.26366	t9	Q9H008	LHPP
Q9Y530	-0.386084	20.7692	-3.77678	0.00873593	0.0851585	-2.26431	t9	Q9Y530	OARD1
P19256	0.233572	21.399	3.77512	0.00875333	0.0852118	-2.26628	t9	P19256	CD58
O75494	0.183872	24.4184	3.77372	0.00876804	0.0852118	-2.26795	t9	O75494	SRSF10
Q8IUD2	-0.195786	20.0933	-3.77322	0.0087733	0.0852118	-2.26854	t9	Q8IUD2	ERC1
Q6ZT62	-0.314578	20.2553	-3.7726	0.00877987	0.0852118	-2.26928	t9	Q6ZT62	BARGIN
Q9C0C6	0.536351	15.7216	3.77089	0.00879788	0.0852246	-2.27132	t9	Q9C0C6	CIPC
Q8TDX7	-0.360203	24.5949	-3.77065	0.00880042	0.0852246	-2.2716	t9	Q8TDX7	NEK7
Q8TF05	-0.404017	21.1168	-3.76566	0.00885317	0.0854237	-2.27753	t9	Q8TF05	PPP4R1
Q9UNY4	-0.389975	20.6989	-3.7637	0.00887402	0.0854237	-2.27987	t9	Q9UNY4	TTF2
P09914	-0.402255	19.6904	-3.76036	0.00890964	0.0854237	-2.28384	t9	P09914	IFIT1
Q15714	-0.734223	18.9098	-3.759	0.00892422	0.0854237	-2.28547	t9	Q15714	TSC22D1
Q92888	-0.304705	22.0504	-3.75864	0.00892809	0.0854237	-2.2859	t9	Q92888	ARHGEF1
Q9HCP0	0.230853	20.1706	3.75855	0.00892896	0.0854237	-2.28599	t9	Q9HCP0	CSNK1G1
P10398	-0.374127	21.629	-3.75778	0.00893728	0.0854237	-2.28692	t9	P10398	ARAF
P20073	-0.473719	21.7178	-3.75629	0.00895323	0.0854237	-2.28869	t9	P20073	ANXA7
P46108	-0.53561	20.6094	-3.75398	0.00897819	0.0854237	-2.29145	t9	P46108	CRK
Q9BSE5	0.19407	20.0328	3.75362	0.00898208	0.0854237	-2.29188	t9	Q9BSE5	AGMAT
Q9BVG4	-0.408737	23.0322	-3.75329	0.00898556	0.0854237	-2.29226	t9	Q9BVG4	PBDC1
Q9H9S3	1.39365	16.8494	10.7621	0.00632261	0.0850482	-2.29286	t9	Q9H9S3	SEC61A2
P50395	-0.388859	24.2556	-3.75234	0.00899581	0.0854237	-2.2934	t9	P50395	GDI2
Q9UDX5	0.208928	22.085	3.75111	0.00900916	0.0854237	-2.29487	t9	Q9UDX5	MTFP1
P10809	0.239364	26.5689	3.75074	0.00901319	0.0854237	-2.29531	t9	P10809	HSPD1
Q9HAV4	-0.457364	23.3622	-3.74957	0.00902579	0.0854237	-2.2967	t9	Q9HAV4	XPO5
Q9NS73	0.3398	20.1953	3.74917	0.0090302	0.0854237	-2.29718	t9	Q9NS73	MBIP
Q5TFE4	-0.242811	22.3837	-3.7481	0.00904176	0.0854237	-2.29845	t9	Q5TFE4	NT5DC1
Q9Y3C0	-0.298295	20.4159	-3.74768	0.00904633	0.0854237	-2.29895	t9	Q9Y3C0	WASHC3
Q12913	0.190767	22.145	3.74719	0.00905166	0.0854237	-2.29954	t9	Q12913	PTPRJ
P31749	-0.40319	20.5732	-3.74683	0.00905564	0.0854237	-2.29998	t9	P31749	AKT1
Q9NQC7	-0.402276	19.2047	-3.74651	0.00905911	0.0854237	-2.30036	t9	Q9NQC7	CYLD
P35241	-0.33007	23.0723	-3.74648	0.00905937	0.0854237	-2.30038	t9	P35241	RDX
Q8WVK7	-0.658295	18.2706	-3.74476	0.00907815	0.0854237	-2.30244	t9	Q8WVK7	SKA2
P22695	0.1798	22.6597	3.74471	0.0090787	0.0854237	-2.3025	t9	P22695	UQCRC2
P13797	-0.432299	23.245	-3.74283	0.00909922	0.0854237	-2.30474	t9	P13797	PLS3
P15374	-0.438349	21.4413	-3.7424	0.009104	0.0854237	-2.30526	t9	P15374	UCHL3
Q13490	-0.33346	21.7818	-3.74055	0.00912424	0.0854237	-2.30747	t9	Q13490	BIRC2
Q9UM54	-0.20143	22.5345	-3.74039	0.00912596	0.0854237	-2.30765	t9	Q9UM54	MYO6
Q8N1G4	-0.374571	23.1437	-3.73819	0.00915019	0.0854237	-2.31029	t9	Q8N1G4	LRRC47
Q9NY33	-0.324563	22.2851	-3.73813	0.00915091	0.0854237	-2.31036	t9	Q9NY33	DPP3
O43865	-0.279274	21.5182	-3.73776	0.00915495	0.0854237	-2.3108	t9	O43865	AHCYL1
P01033	0.212039	21.1196	3.73681	0.00916541	0.0854237	-2.31194	t9	P01033	TIMP1
P21283	-0.281068	22.2682	-3.73642	0.00916976	0.0854237	-2.31241	t9	P21283	ATP6V1C1
O75179	-0.274686	22.2155	-3.7363	0.00917107	0.0854237	-2.31255	t9	O75179	ANKRD17
Q66PJ3	-0.235037	21.843	-3.73574	0.00917727	0.0854237	-2.31322	t9	Q66PJ3	ARL6IP4
Q9H2C0	-0.362628	19.6715	-3.73513	0.00918392	0.0854237	-2.31394	t9	Q9H2C0	GAN
Q96PE3	-0.396501	20.1125	-3.73414	0.00919495	0.0854237	-2.31513	t9	Q96PE3	INPP4A
O15371	-0.259834	23.9839	-3.73044	0.00923598	0.0854237	-2.31955	t9	O15371	EIF3D
Q9Y315	-0.287344	20.9446	-3.72893	0.00925283	0.0854237	-2.32136	t9	Q9Y315	DERA
Q9UBV8	-0.564861	21.2027	-3.72503	0.00929637	0.0854237	-2.32602	t9	Q9UBV8	PEF1
Q9UN66	0.171594	20.99	3.7235	0.00931358	0.0854237	-2.32786	t9	Q9UN66	PCDHB8
Q9UHA4	0.187285	22.4574	3.72316	0.00931738	0.0854237	-2.32826	t9	Q9UHA4	LAMTOR3
P30047	-0.307981	20.7447	-3.72122	0.00933919	0.0854237	-2.33058	t9	P30047	GCHFR
Q6PJT7	0.200693	22.2145	3.72065	0.00934561	0.0854237	-2.33127	t9	Q6PJT7	ZC3H14
Q92845	-0.387874	20.9157	-3.71939	0.00935987	0.0854237	-2.33278	t9	Q92845	KIFAP3
Q9NUQ8	-0.396794	20.3805	-3.71906	0.00936361	0.0854237	-2.33318	t9	Q9NUQ8	ABCF3
O00743	-0.363118	21.3011	-3.71856	0.00936918	0.0854237	-2.33377	t9	O00743	PPP6C
Q14494	0.224749	18.6146	3.71814	0.009374	0.0854237	-2.33428	t9	Q14494	NFE2L1
Q96P50	1.27562	15.2088	9.85067	0.00764179	0.0851585	-2.3371	t9	Q96P50	ACAP3
Q9ULM3	0.235615	21.42	3.71541	0.00940485	0.0854237	-2.33754	t9	Q9ULM3	YEATS2
P09525	-0.349139	22.5003	-3.71517	0.00940767	0.0854237	-2.33784	t9	P09525	ANXA4
Q96Q15	-0.319056	20.5455	-3.71461	0.00941397	0.0854237	-2.3385	t9	Q96Q15	SMG1
O00299	-0.435405	25.4443	-3.71449	0.00941533	0.0854237	-2.33865	t9	O00299	CLIC1
Q9P2K6	-0.209005	20.8061	-3.7142	0.00941861	0.0854237	-2.33899	t9	Q9P2K6	KLHL42
O75083	-0.39958	25.0243	-3.71373	0.00942396	0.0854237	-2.33956	t9	O75083	WDR1
P27144	0.191857	23.4091	3.71318	0.00943026	0.0854237	-2.34022	t9	P27144	AK4
P30533	0.233766	22.3137	3.71277	0.00943489	0.0854237	-2.34071	t9	P30533	LRPAP1
O43463	0.255019	20.1997	3.71217	0.0094418	0.0854237	-2.34143	t9	O43463	SUV39H1
Q96P48	-0.325124	22.2854	-3.71141	0.00945037	0.0854237	-2.34233	t9	Q96P48	ARAP1
P53567	0.415668	18.8169	4.15878	0.0129522	0.0859526	-2.3431	t9	P53567	CEBPG
Q99714	0.191811	25.0516	3.70978	0.009469	0.0854237	-2.34429	t9	Q99714	HSD17B10
Q9NUU7	-0.368934	22.8734	-3.70964	0.00947067	0.0854237	-2.34447	t9	Q9NUU7	DDX19A
Q8TE02	-0.380154	20.4151	-3.70893	0.00947876	0.0854237	-2.34531	t9	Q8TE02	ELP5
Q16836	0.19599	24.6187	3.70887	0.00947948	0.0854237	-2.34539	t9	Q16836	HADH
Q96D46	-0.49282	21.4608	-3.70863	0.00948215	0.0854237	-2.34567	t9	Q96D46	NMD3
Q9Y5A7	-0.1982	20.5354	-3.70825	0.00948657	0.0854237	-2.34613	t9	Q9Y5A7	NUB1
Q13825	0.21011	22.9483	3.70658	0.00950569	0.0854237	-2.34813	t9	Q13825	AUH
P08865	-0.433416	26.1861	-3.70596	0.00951282	0.0854237	-2.34888	t9	P08865	RPSA
Q92540	-0.189394	20.8561	-3.70526	0.00952093	0.0854237	-2.34972	t9	Q92540	SMG7
O00499	-0.386172	22.2101	-3.70393	0.00953616	0.0854237	-2.35131	t9	O00499	BIN1
O94826	0.182055	24.0033	3.70065	0.00957404	0.0854237	-2.35525	t9	O94826	TOMM70
Q9GZV4	-0.458355	18.5608	-3.70053	0.00957544	0.0854237	-2.35539	t9	Q9GZV4	EIF5A2
Q9H9A6	-0.268041	22.7763	-3.70001	0.00958155	0.0854237	-2.35603	t9	Q9H9A6	LRRC40
Q8TCF1	-0.414403	20.5419	-3.69991	0.00958269	0.0854237	-2.35614	t9	Q8TCF1	ZFAND1
P36952	-0.35393	23.2192	-3.69944	0.00958817	0.0854237	-2.35671	t9	P36952	SERPINB5
Q9NZN3	-0.277097	19.4561	-3.69926	0.00959021	0.0854237	-2.35692	t9	Q9NZN3	EHD3
O75208	0.362985	19.9475	3.69814	0.00960324	0.0854237	-2.35827	t9	O75208	COQ9
Q5VZ89	-0.28857	20.3044	-3.69757	0.00960987	0.0854237	-2.35896	t9	Q5VZ89	DENND4C
Q96CV9	-0.522212	18.1073	-3.69742	0.0096116	0.0854237	-2.35914	t9	Q96CV9	OPTN
O15427	0.216887	25.6865	3.69722	0.0096139	0.0854237	-2.35937	t9	O15427	SLC16A3
P45983	-0.247273	21.8995	-3.69691	0.00961751	0.0854237	-2.35975	t9	P45983	MAPK8
P61601	-0.500367	18.9431	-3.69683	0.00961848	0.0854237	-2.35985	t9	P61601	NCALD
Q8TCG5	0.277328	18.8105	3.6957	0.00963158	0.0854237	-2.3612	t9	Q8TCG5	CPT1C
O00567	0.217128	24.447	3.69447	0.00964591	0.0854237	-2.36267	t9	O00567	NOP56
Q93052	-0.393576	22.3919	-3.69343	0.00965806	0.0854237	-2.36392	t9	Q93052	LPP
Q7Z6E9	0.196995	21.7572	3.69329	0.0096597	0.0854237	-2.36409	t9	Q7Z6E9	RBBP6
Q6P9B9	0.187025	21.4638	3.69328	0.00965981	0.0854237	-2.36411	t9	Q6P9B9	INTS5
Q8IXI1	0.210296	22.566	3.69309	0.00966203	0.0854237	-2.36433	t9	Q8IXI1	RHOT2
Q712K3	-0.331655	21.2548	-3.69265	0.0096672	0.0854237	-2.36486	t9	Q712K3	UBE2R2
Q9Y664	-0.413726	17.9338	-3.69247	0.00966934	0.0854237	-2.36508	t9	Q9Y664	KPTN
Q9UGT4	0.275015	18.8009	3.69147	0.00968105	0.0854237	-2.36629	t9	Q9UGT4	SUSD2
P52565	-0.473551	25.4282	-3.68878	0.00971259	0.0854494	-2.36952	t9	P52565	ARHGDIA
P00338	-0.285916	27.6684	-3.68861	0.00971458	0.0854494	-2.36972	t9	P00338	LDHA
O95363	0.203263	20.5509	3.68649	0.00973954	0.0854494	-2.37227	t9	O95363	FARS2
P30566	-0.335368	22.8302	-3.68524	0.00975433	0.0854494	-2.37378	t9	P30566	ADSL
P17097	0.61607	18.0913	3.68515	0.0097554	0.0854494	-2.37389	t9	P17097	ZNF7
P23921	-0.382795	21.5084	-3.68454	0.00976265	0.0854494	-2.37462	t9	P23921	RRM1
Q9BXJ9	-0.41327	23.6826	-3.68414	0.00976731	0.0854494	-2.3751	t9	Q9BXJ9	NAA15
Q15942	-0.502669	22.7191	-3.68403	0.00976868	0.0854494	-2.37524	t9	Q15942	ZYX
P16152	-0.406807	23.5355	-3.68314	0.00977918	0.0854569	-2.3763	t9	P16152	CBR1
Q9UHD8	-0.257233	24.9804	-3.68223	0.00979003	0.0854674	-2.37741	t9	Q9UHD8	SEPTIN9
Q52LW3	-0.386606	21.5947	-3.68053	0.00981018	0.085509	-2.37945	t9	Q52LW3	ARHGAP29
Q9UI12	-0.186683	21.0259	-3.67993	0.00981737	0.085509	-2.38018	t9	Q9UI12	ATP6V1H
Q9UKI2	-0.421475	20.97	-3.67909	0.00982731	0.085509	-2.38118	t9	Q9UKI2	CDC42EP3
P50570	-0.347289	22.4814	-3.6742	0.00988579	0.085509	-2.38708	t9	P50570	DNM2
P53602	-0.361141	20.6937	-3.67343	0.00989504	0.085509	-2.38801	t9	P53602	MVD
Q9NQ88	-0.422613	19.9312	-3.67339	0.00989555	0.085509	-2.38806	t9	Q9NQ88	TIGAR
Q7Z478	-0.176946	21.5789	-3.67304	0.00989973	0.085509	-2.38848	t9	Q7Z478	DHX29
Q15257	-0.346674	22.9659	-3.6707	0.00992786	0.085509	-2.3913	t9	Q15257	PTPA
P26599	0.187242	25.9113	3.67052	0.00993008	0.085509	-2.39152	t9	P26599	PTBP1
Q13625	-0.20965	22.4638	-3.66942	0.00994335	0.085509	-2.39284	t9	Q13625	TP53BP2
P49411	0.192651	25.6957	3.66847	0.0099548	0.085509	-2.39399	t9	P49411	TUFM
Q03154	-0.28359	22.5252	-3.66795	0.00996109	0.085509	-2.39462	t9	Q03154	ACY1
Q99570	-0.195538	21.0245	-3.66782	0.0099626	0.085509	-2.39477	t9	Q99570	PIK3R4
O75347	-0.634133	24.136	-3.66718	0.00997037	0.085509	-2.39554	t9	O75347	TBCA
Q9GZZ9	-0.310617	22.0422	-3.66546	0.00999129	0.085509	-2.39762	t9	Q9GZZ9	UBA5
Q9NS69	0.197002	25.0727	3.66475	0.00999989	0.085509	-2.39848	t9	Q9NS69	TOMM22
P35367	0.214361	19.3741	3.66411	0.0100076	0.085509	-2.39924	t9	P35367	HRH1
Q5T1M5	-0.299205	21.3435	-3.66312	0.0100197	0.085509	-2.40044	t9	Q5T1M5	FKBP15
P31937	0.204715	23.2333	3.66272	0.0100245	0.085509	-2.40092	t9	P31937	HIBADH
P55786	-0.318662	23.4771	-3.66172	0.0100368	0.085509	-2.40214	t9	P55786	NPEPPS
O14753	-1.14137	16.1391	-8.81396	0.00968862	0.0854237	-2.40216	t9	O14753	OVOL1
P46926	-0.316228	22.1914	-3.66031	0.010054	0.085509	-2.40384	t9	P46926	GNPDA1
P04439	0.183966	27.0687	3.66013	0.0100562	0.085509	-2.40405	t9	P04439	HLA-A
Q04864	-0.391592	20.2548	-3.66002	0.0100575	0.085509	-2.40419	t9	Q04864	REL
P04350	-0.366805	25.5413	-3.65983	0.0100599	0.085509	-2.40442	t9	P04350	TUBB4A
P07437	-0.405249	26.847	-3.65952	0.0100636	0.085509	-2.40478	t9	P07437	TUBB
Q96EK6	-0.364796	24.091	-3.65932	0.010066	0.085509	-2.40503	t9	Q96EK6	GNPNAT1
P46109	-0.456934	22.4165	-3.65883	0.0100721	0.085509	-2.40563	t9	P46109	CRKL
P16870	0.377899	19.3952	3.65828	0.0100788	0.085509	-2.40629	t9	P16870	CPE
Q8TF46	-0.24191	20.3138	-3.65801	0.0100821	0.085509	-2.40662	t9	Q8TF46	DIS3L
Q14693	-0.410318	20.044	-3.65783	0.0100843	0.085509	-2.40683	t9	Q14693	LPIN1
O75881	0.17119	21.0022	3.65339	0.0101389	0.0856508	-2.4122	t9	O75881	CYP7B1
Q70E73	-0.320239	21.5773	-3.65286	0.0101455	0.0856508	-2.41284	t9	Q70E73	RAPH1
Q92636	-0.624232	19.1517	-3.65019	0.0101785	0.0856508	-2.41607	t9	Q92636	NSMAF
Q96AB6	-0.409576	18.8112	-3.64708	0.010217	0.0856508	-2.41982	t9	Q96AB6	NTAN1
P55042	-0.372094	20.3789	-3.64705	0.0102175	0.0856508	-2.41987	t9	P55042	RRAD
Q9UM13	-0.267356	18.9445	-3.64701	0.010218	0.0856508	-2.41992	t9	Q9UM13	ANAPC10
Q6UX53	0.222571	20.4636	3.64606	0.0102297	0.0856508	-2.42106	t9	Q6UX53	TMT1B
Q9Y2I7	-0.175835	19.4133	-3.64569	0.0102343	0.0856508	-2.42151	t9	Q9Y2I7	PIKFYVE
Q8IYD1	-0.566252	19.8718	-3.64328	0.0102644	0.0856508	-2.42442	t9	Q8IYD1	GSPT2
Q8N335	-0.182835	20.4009	-3.64296	0.0102684	0.0856508	-2.42481	t9	Q8N335	GPD1L
Q96KG9	-0.298541	21.9381	-3.64107	0.0102921	0.0856508	-2.4271	t9	Q96KG9	SCYL1
Q7L9B9	0.2162	19.5023	3.64079	0.0102956	0.0856508	-2.42744	t9	Q7L9B9	EEPD1
P53597	0.177327	24.1583	3.64045	0.0102999	0.0856508	-2.42786	t9	P53597	SUCLG1
O75865	-0.368669	22.0549	-3.64035	0.0103012	0.0856508	-2.42798	t9	O75865	TRAPPC6A
Q8WVY7	-0.244161	22.4722	-3.64002	0.0103053	0.0856508	-2.42837	t9	Q8WVY7	UBLCP1
P63151	-0.29294	21.8926	-3.6392	0.0103157	0.0856508	-2.42937	t9	P63151	PPP2R2A
Q7Z3V4	-0.443027	19.3117	-3.63903	0.0103177	0.0856508	-2.42957	t9	Q7Z3V4	UBE3B
Q5MNZ6	-0.383431	20.4962	-3.63892	0.0103192	0.0856508	-2.42971	t9	Q5MNZ6	WDR45B
P78344	-0.216287	23.4354	-3.63785	0.0103326	0.0856508	-2.431	t9	P78344	EIF4G2
O60256	-0.359846	22.5562	-3.63687	0.010345	0.0856508	-2.4322	t9	O60256	PRPSAP2
Q13144	-0.288347	22.1195	-3.63602	0.0103557	0.0856508	-2.43322	t9	Q13144	EIF2B5
Q3KQU3	-0.312376	22.2692	-3.63574	0.0103592	0.0856508	-2.43356	t9	Q3KQU3	MAP7D1
P63096	0.258301	21.1528	3.63473	0.010372	0.0856508	-2.43479	t9	P63096	GNAI1
P60866	-0.306314	25.377	-3.63305	0.0103932	0.0856508	-2.43682	t9	P60866	RPS20
Q96N68	0.544705	18.1855	4.6881	0.0161531	0.090005	-2.43733	t9	Q96N68	C18orf15
Q16678	0.284838	20.1275	3.63157	0.0104119	0.0856508	-2.43861	t9	Q16678	CYP1B1
P32320	-0.343829	22.8879	-3.63126	0.010416	0.0856508	-2.439	t9	P32320	CDA
P07900	-0.272835	28.2404	-3.63116	0.0104172	0.0856508	-2.43911	t9	P07900	HSP90AA1
P14735	-0.249375	21.9598	-3.63042	0.0104266	0.0856508	-2.44001	t9	P14735	IDE
P51808	-0.398636	20.229	-3.6297	0.0104357	0.0856508	-2.44088	t9	P51808	DYNLT3
P31629	-0.440139	18.0704	-3.62901	0.0104446	0.0856508	-2.44172	t9	P31629	HIVEP2
O75312	-0.349407	21.8048	-3.62701	0.0104701	0.0856508	-2.44415	t9	O75312	ZPR1
Q9H5Q4	0.192314	22.3103	3.62682	0.0104725	0.0856508	-2.44437	t9	Q9H5Q4	TFB2M
Q9BRP1	-0.334955	22.1618	-3.62671	0.0104739	0.0856508	-2.4445	t9	Q9BRP1	PDCD2L
Q9NNW7	0.19414	22.4227	3.62581	0.0104854	0.0856508	-2.4456	t9	Q9NNW7	TXNRD2
Q7L622	0.87672	16.0218	3.76399	0.0122991	0.0856572	-2.4458	t9	Q7L622	G2E3
Q13310	-0.291821	23.5093	-3.6255	0.0104894	0.0856508	-2.44597	t9	Q13310	PABPC4
Q6PKG0	-0.226239	23.0459	-3.62467	0.0105001	0.0856508	-2.44699	t9	Q6PKG0	LARP1
Q9Y6I3	-0.174721	21.6121	-3.62461	0.0105008	0.0856508	-2.44706	t9	Q9Y6I3	EPN1
Q9NR30	0.180734	24.745	3.62372	0.0105122	0.0856508	-2.44813	t9	Q9NR30	DDX21
Q13126	-0.357445	22.6419	-3.62359	0.0105139	0.0856508	-2.4483	t9	Q13126	MTAP
Q07352	-0.231121	20.7821	-3.62324	0.0105183	0.0856508	-2.44872	t9	Q07352	ZFP36L1
Q9UJM3	-0.403867	20.6655	-3.62219	0.0105318	0.0856508	-2.44999	t9	Q9UJM3	ERRFI1
Q15910	0.219657	20.8381	3.62204	0.0105338	0.0856508	-2.45017	t9	Q15910	EZH2
Q9HCU9	0.374017	19.9259	3.62113	0.0105456	0.0856508	-2.45129	t9	Q9HCU9	BRMS1
P53621	-0.343335	24.2238	-3.62098	0.0105475	0.0856508	-2.45147	t9	P53621	COPA
Q9NR19	-0.39393	18.9017	-3.62045	0.0105543	0.0856508	-2.45211	t9	Q9NR19	ACSS2
P68104	-0.400219	27.8104	-3.62013	0.0105585	0.0856508	-2.4525	t9	P68104	EEF1A1
P18085	-0.367244	25.5278	-3.61962	0.010565	0.0856508	-2.45311	t9	P18085	ARF4
P22102	-0.359365	23.8768	-3.61819	0.0105835	0.0856572	-2.45485	t9	P22102	GART
Q5VYS8	-0.283768	20.8863	-3.61769	0.01059	0.0856572	-2.45546	t9	Q5VYS8	TUT7
Q9H2F5	0.271211	18.4224	3.61581	0.0106143	0.0856572	-2.45775	t9	Q9H2F5	EPC1
Q8NEY8	0.176673	20.0008	3.61526	0.0106214	0.0856572	-2.45841	t9	Q8NEY8	PPHLN1
Q8IWW6	-0.334033	20.839	-3.61497	0.0106252	0.0856572	-2.45877	t9	Q8IWW6	ARHGAP12
Q9H1Y0	-0.340787	20.2616	-3.61215	0.010662	0.0856572	-2.4622	t9	Q9H1Y0	ATG5
Q9P2E3	-0.310005	20.2708	-3.6116	0.010669	0.0856572	-2.46286	t9	Q9P2E3	ZNFX1
O76003	-0.349733	23.3139	-3.60962	0.010695	0.0856572	-2.46527	t9	O76003	GLRX3
P60006	-0.188188	21.0238	-3.60918	0.0107006	0.0856572	-2.4658	t9	P60006	ANAPC15
Q99707	-0.403242	21.1953	-3.60893	0.010704	0.0856572	-2.46611	t9	Q99707	MTR
P21291	-0.411206	21.8045	-3.6081	0.0107148	0.0856572	-2.46712	t9	P21291	CSRP1
O15231	-0.204032	23.4679	-3.60741	0.0107239	0.0856572	-2.46796	t9	O15231	ZNF185
Q9UJZ1	0.198294	24.7079	3.60707	0.0107283	0.0856572	-2.46837	t9	Q9UJZ1	STOML2
Q96JH7	-0.220926	20.8925	-3.6068	0.0107319	0.0856572	-2.4687	t9	Q96JH7	VCPIP1
Q8WUW1	-0.565689	18.4486	-3.60615	0.0107405	0.0856572	-2.46949	t9	Q8WUW1	BRK1
Q86Y56	-0.237658	21.7887	-3.60597	0.0107428	0.0856572	-2.46971	t9	Q86Y56	DNAAF5
Q13418	-0.37281	21.4287	-3.6046	0.0107609	0.0856572	-2.47138	t9	Q13418	ILK
Q9BTM9	-0.395616	22.1109	-3.60452	0.0107619	0.0856572	-2.47148	t9	Q9BTM9	URM1
O95786	-0.260552	19.6626	-3.60395	0.0107695	0.0856572	-2.47217	t9	O95786	RIGI
Q9BWH2	0.280956	21.9388	3.60297	0.0107823	0.0856572	-2.47336	t9	Q9BWH2	FUNDC2
Q14204	-0.355829	26.0197	-3.60233	0.0107908	0.0856572	-2.47414	t9	Q14204	DYNC1H1
Q8WVE0	-0.861413	18.4879	-3.59952	0.0108279	0.0856572	-2.47756	t9	Q8WVE0	EEF1AKMT1
Q12846	0.165328	21.7468	3.59899	0.010835	0.0856572	-2.47821	t9	Q12846	STX4
Q8N5V2	-0.285483	19.6907	-3.59896	0.0108354	0.0856572	-2.47824	t9	Q8N5V2	NGEF
Q15811	-0.298865	20.2472	-3.59852	0.0108412	0.0856572	-2.47877	t9	Q15811	ITSN1
Q15072	0.352881	19.4141	3.59745	0.0108554	0.0856572	-2.48008	t9	Q15072	ZNF146
Q9Y6W6	-0.304901	18.1301	-3.59736	0.0108567	0.0856572	-2.48019	t9	Q9Y6W6	DUSP10
Q8N6R0	-0.383991	21.533	-3.59676	0.0108646	0.0856572	-2.48092	t9	Q8N6R0	METTL13
Q96ME7	0.197779	22.2201	3.59438	0.0108964	0.0856572	-2.48383	t9	Q96ME7	ZNF512
Q7Z5L2	-0.241986	16.5767	-3.72613	0.0128018	0.0856572	-2.48503	t9	Q7Z5L2	R3HCC1L
Q8NB16	-0.416037	18.6172	-3.59329	0.0109109	0.0856572	-2.48515	t9	Q8NB16	MLKL
P84095	-0.250192	21.7614	-3.59165	0.0109329	0.0856572	-2.48715	t9	P84095	RHOG
Q15642	-0.354872	21.4657	-3.59113	0.0109399	0.0856572	-2.48779	t9	Q15642	TRIP10
O95793	-0.224814	22.7485	-3.58914	0.0109666	0.0856572	-2.49021	t9	O95793	STAU1
O94842	0.202781	21.9665	3.58891	0.0109697	0.0856572	-2.49049	t9	O94842	TOX4
Q7Z6B7	-0.32579	20.9627	-3.5872	0.0109928	0.0856572	-2.49258	t9	Q7Z6B7	SRGAP1
P50583	-0.513222	20.5754	-3.5867	0.0109995	0.0856572	-2.49319	t9	P50583	NUDT2
P53384	-0.338688	21.1038	-3.58644	0.0110029	0.0856572	-2.4935	t9	P53384	NUBP1
Q16890	-0.241096	21.5372	-3.5864	0.0110035	0.0856572	-2.49355	t9	Q16890	TPD52L1
P09972	-0.36029	23.785	-3.58637	0.0110039	0.0856572	-2.49359	t9	P09972	ALDOC
Q8IX12	0.164842	23.2958	3.58593	0.0110099	0.0856572	-2.49413	t9	Q8IX12	CCAR1
Q9Y5K6	-0.347233	23.7542	-3.58563	0.0110139	0.0856572	-2.49449	t9	Q9Y5K6	CD2AP
P48742	0.28404	19.2872	3.58497	0.0110228	0.0856572	-2.49529	t9	P48742	LHX1
Q9UK99	-0.373764	19.5193	-3.5847	0.0110265	0.0856572	-2.49563	t9	Q9UK99	FBXO3
Q53FA7	-0.303728	21.8538	-3.58349	0.0110428	0.0856572	-2.4971	t9	Q53FA7	TP53I3
Q9UQ80	-0.256749	26.0656	-3.58313	0.0110477	0.0856572	-2.49754	t9	Q9UQ80	PA2G4
Q92572	-0.353638	20.2906	-3.58309	0.0110482	0.0856572	-2.49759	t9	Q92572	AP3S1
Q7LGA3	0.223463	21.0872	3.58304	0.011049	0.0856572	-2.49765	t9	Q7LGA3	HS2ST1
Q5VZK9	-0.365079	21.773	-3.58214	0.0110612	0.0856572	-2.49875	t9	Q5VZK9	CARMIL1
Q14667	0.317925	20.3276	3.5807	0.0110807	0.0856572	-2.50051	t9	Q14667	BLTP2
P16403	0.325175	27.2893	3.58051	0.0110834	0.0856572	-2.50074	t9	P16403	H1-2
Q9UJY4	-0.402488	19.7136	-3.57901	0.0111037	0.0856572	-2.50257	t9	Q9UJY4	GGA2
Q92900	-0.221429	23.4645	-3.57822	0.0111145	0.0856572	-2.50353	t9	Q92900	UPF1
Q8NDT2	0.186849	20.8098	3.57767	0.0111221	0.0856572	-2.50421	t9	Q8NDT2	RBM15B
Q6NUQ4	0.163162	21.7711	3.57665	0.011136	0.0856572	-2.50546	t9	Q6NUQ4	TMEM214
Q5T4S7	-0.329366	22.9975	-3.57588	0.0111465	0.0856572	-2.50639	t9	Q5T4S7	UBR4
Q92766	0.182498	20.3622	3.57191	0.011201	0.0856572	-2.51125	t9	Q92766	RREB1
O95801	-0.280622	22.1733	-3.57098	0.0112139	0.0856572	-2.51239	t9	O95801	TTC4
Q8N6N3	-0.269523	20.4021	-3.57006	0.0112265	0.0856572	-2.51351	t9	Q8N6N3	C1orf52
Q8IV38	-0.538358	19.8108	-3.56915	0.0112391	0.0856572	-2.51462	t9	Q8IV38	ANKMY2
P48637	-0.252299	21.8644	-3.56798	0.0112553	0.0856572	-2.51605	t9	P48637	GSS
O60841	-0.274214	23.8453	-3.56699	0.011269	0.0856572	-2.51726	t9	O60841	EIF5B
Q99959	0.19476	21.7872	3.56589	0.0112843	0.0856572	-2.51861	t9	Q99959	PKP2
Q9NS25	0.190443	24.8175	3.56561	0.0112881	0.0856572	-2.51895	t9	Q9NS25	SPANXB1
Q8WVX9	0.186643	21.2566	3.56529	0.0112926	0.0856572	-2.51934	t9	Q8WVX9	FAR1
Q8WWM7	-0.231468	23.3315	-3.56521	0.0112937	0.0856572	-2.51944	t9	Q8WWM7	ATXN2L
Q8IZH2	-0.193129	20.6933	-3.56481	0.0112993	0.0856572	-2.51993	t9	Q8IZH2	XRN1
P08708	-0.339935	24.5371	-3.5646	0.0113021	0.0856572	-2.52018	t9	P08708	RPS17
Q00653	-0.390031	20.1888	-3.56423	0.0113073	0.0856572	-2.52064	t9	Q00653	NFKB2
Q9P0M9	0.406677	21.3284	3.56423	0.0113074	0.0856572	-2.52064	t9	Q9P0M9	MRPL27
Q9UNA4	-0.328662	20.4764	-3.56333	0.0113199	0.0856572	-2.52174	t9	Q9UNA4	POLI
P49407	-0.255103	20.7055	-3.56316	0.0113223	0.0856572	-2.52195	t9	P49407	ARRB1
Q9BTE1	-0.397286	19.9739	-3.56241	0.0113326	0.0856572	-2.52286	t9	Q9BTE1	DCTN5
P13995	0.231681	24.6825	3.56021	0.0113634	0.0856572	-2.52556	t9	P13995	MTHFD2
Q9UBX3	0.192932	23.5109	3.55983	0.0113687	0.0856572	-2.52603	t9	Q9UBX3	SLC25A10
Q6IPR1	0.525478	19.0849	3.55949	0.0113735	0.0856572	-2.52644	t9	Q6IPR1	ETFRF1
P35813	-0.394917	21.8211	-3.55847	0.0113877	0.0856572	-2.52768	t9	P35813	PPM1A
Q9H2V7	0.349991	21.3706	3.55833	0.0113897	0.0856572	-2.52786	t9	Q9H2V7	SPNS1
P13796	-0.399538	24.5419	-3.55827	0.0113905	0.0856572	-2.52793	t9	P13796	LCP1
Q9ULU4	0.167039	22.0857	3.55819	0.0113917	0.0856572	-2.52803	t9	Q9ULU4	ZMYND8
Q9Y296	-0.215872	22.072	-3.55712	0.0114067	0.0856572	-2.52934	t9	Q9Y296	TRAPPC4
Q9H4M3	-0.687792	16.3834	-3.5571	0.011407	0.0856572	-2.52937	t9	Q9H4M3	FBXO44
Q9UNZ5	0.956523	17.1316	7.38651	0.0140928	0.0872572	-2.53007	t9	Q9UNZ5	C19orf53
Q9UGR2	-0.226759	20.7691	-3.55562	0.0114278	0.0856572	-2.53119	t9	Q9UGR2	ZC3H7B
P08195	0.169251	25.4307	3.55546	0.0114301	0.0856572	-2.53138	t9	P08195	SLC3A2
Q6R327	-0.231036	21.7446	-3.55359	0.0114564	0.0856572	-2.53367	t9	Q6R327	RICTOR
Q6IPR3	-0.507742	17.9774	-3.55272	0.0114687	0.0856572	-2.53473	t9	Q6IPR3	TYW3
P51617	-0.321701	20.8613	-3.5527	0.0114689	0.0856572	-2.53476	t9	P51617	IRAK1
P30740	-0.346512	23.6806	-3.55182	0.0114814	0.0856572	-2.53584	t9	P30740	SERPINB1
Q15050	0.186945	23.6285	3.55153	0.0114854	0.0856572	-2.53619	t9	Q15050	RRS1
P54577	-0.386966	22.0745	-3.54832	0.011531	0.0856572	-2.54013	t9	P54577	YARS1
Q9UHQ9	0.22434	22.647	3.5477	0.0115398	0.0856572	-2.54089	t9	Q9UHQ9	CYB5R1
P20700	0.180014	25.9033	3.54603	0.0115636	0.0856572	-2.54294	t9	P20700	LMNB1
Q9Y4E1	-0.383231	20.5552	-3.54599	0.0115642	0.0856572	-2.54299	t9	Q9Y4E1	WASHC2C
P32322	0.207305	23.6338	3.54557	0.0115701	0.0856572	-2.5435	t9	P32322	PYCR1
O75367	0.197777	25.4108	3.54544	0.011572	0.0856572	-2.54366	t9	O75367	MACROH2A1
Q96AP7	0.347173	19.0005	3.54428	0.0115887	0.0856572	-2.54509	t9	Q96AP7	ESAM
Q86TI0	-0.234503	19.6223	-3.54383	0.011595	0.0856572	-2.54563	t9	Q86TI0	TBC1D1
Q9BU89	-0.290864	20.3368	-3.54377	0.0115958	0.0856572	-2.5457	t9	Q9BU89	DOHH
Q7L3B6	-0.440583	19.9016	-3.54329	0.0116028	0.0856572	-2.5463	t9	Q7L3B6	CDC37L1
Q9NQ66	-0.350157	21.2161	-3.54319	0.0116041	0.0856572	-2.54641	t9	Q9NQ66	PLCB1
Q53EZ4	-0.257104	18.9664	-3.54288	0.0116086	0.0856572	-2.5468	t9	Q53EZ4	CEP55
O75382	-0.302721	19.3798	-3.54234	0.0116164	0.0856572	-2.54747	t9	O75382	TRIM3
P07199	0.240217	21.4403	3.54189	0.0116227	0.0856572	-2.54801	t9	P07199	CENPB
P60520	-0.388257	20.4511	-3.54143	0.0116294	0.0856572	-2.54858	t9	P60520	GABARAPL2
Q14146	0.167501	23.1657	3.54078	0.0116387	0.0856572	-2.54938	t9	Q14146	URB2
O75716	0.233092	18.3936	3.54059	0.0116414	0.0856572	-2.5496	t9	O75716	STK16
Q15678	-0.324871	19.8328	-3.54041	0.0116441	0.0856572	-2.54984	t9	Q15678	PTPN14
Q6V1X1	-0.336395	19.646	-3.54033	0.0116451	0.0856572	-2.54992	t9	Q6V1X1	DPP8
P17812	-0.444575	23.6188	-3.53867	0.011669	0.0856572	-2.55196	t9	P17812	CTPS1
Q9UEW8	-0.317909	22.0048	-3.53746	0.0116865	0.0856572	-2.55345	t9	Q9UEW8	STK39
P35914	0.207079	21.6781	3.53493	0.0117231	0.0856572	-2.55656	t9	P35914	HMGCL
Q8TCG1	-0.390307	20.8691	-3.53448	0.0117296	0.0856572	-2.55712	t9	Q8TCG1	CIP2A
Q14165	0.226579	22.7817	3.53421	0.0117335	0.0856572	-2.55745	t9	Q14165	MLEC
O95486	-0.406394	21.6567	-3.53415	0.0117344	0.0856572	-2.55752	t9	O95486	SEC24A
P41240	-0.398431	22.5443	-3.53299	0.0117512	0.0856572	-2.55895	t9	P41240	CSK
P67809	-0.269517	25.4006	-3.53271	0.0117552	0.0856572	-2.55929	t9	P67809	YBX1
Q5JPI3	-0.229043	20.1363	-3.53232	0.0117609	0.0856572	-2.55976	t9	Q5JPI3	C3orf38
Q6PIU2	0.211295	23.26	3.53072	0.0117842	0.0856572	-2.56174	t9	Q6PIU2	NCEH1
P30086	-0.375145	23.2814	-3.52995	0.0117954	0.0856572	-2.56268	t9	P30086	PEBP1
Q05469	0.670074	17.1836	3.65158	0.0138614	0.0869127	-2.56303	t9	Q05469	LIPE
Q9UNH7	-0.245226	23.1313	-3.5289	0.0118106	0.0856572	-2.56397	t9	Q9UNH7	SNX6
O95373	-0.414845	23.6822	-3.52852	0.0118162	0.0856572	-2.56443	t9	O95373	IPO7
O75794	-0.299291	22.0858	-3.52679	0.0118415	0.0856572	-2.56656	t9	O75794	CDC123
Q9Y4K4	-0.348126	21.0775	-3.52553	0.0118599	0.0856572	-2.56811	t9	Q9Y4K4	MAP4K5
P21980	-0.438986	24.068	-3.52498	0.011868	0.0856572	-2.56879	t9	P21980	TGM2
Q8NE71	-0.306463	23.2343	-3.52465	0.0118729	0.0856572	-2.5692	t9	Q8NE71	ABCF1
Q969T3	-0.420918	18.424	-3.52445	0.0118759	0.0856572	-2.56945	t9	Q969T3	SNX21
P29034	-0.896113	22.702	-3.52376	0.0118859	0.0856572	-2.57029	t9	P29034	S100A2
Q9NPJ3	0.184257	22.0917	3.52367	0.0118873	0.0856572	-2.57041	t9	Q9NPJ3	ACOT13
Q9BYJ9	-0.236305	20.5726	-3.52351	0.0118896	0.0856572	-2.57059	t9	Q9BYJ9	YTHDF1
P15735	-0.292967	20.3616	-3.52345	0.0118905	0.0856572	-2.57067	t9	P15735	PHKG2
P53041	-0.439026	21.6412	-3.52315	0.0118949	0.0856572	-2.57104	t9	P53041	PPP5C
O15264	-0.389233	21.0987	-3.52311	0.0118955	0.0856572	-2.57109	t9	O15264	MAPK13
Q14764	-0.291934	23.6193	-3.52282	0.0118997	0.0856572	-2.57144	t9	Q14764	MVP
Q96PK6	0.199924	24.4573	3.52277	0.0119005	0.0856572	-2.57151	t9	Q96PK6	RBM14
O60739	-0.609056	19.9292	-3.52266	0.0119021	0.0856572	-2.57164	t9	O60739	EIF1B
Q9BR76	-0.231949	22.6394	-3.52239	0.0119062	0.0856572	-2.57198	t9	Q9BR76	CORO1B
P10909	0.321959	19.6481	3.52218	0.0119091	0.0856572	-2.57223	t9	P10909	CLU
Q13868	0.193834	23.8654	3.52173	0.0119158	0.0856572	-2.57279	t9	Q13868	EXOSC2
P49914	-0.241959	21.6761	-3.52061	0.0119323	0.0856572	-2.57417	t9	P49914	MTHFS
Q9Y450	-0.374887	21.0188	-3.52011	0.0119397	0.0856572	-2.57478	t9	Q9Y450	HBS1L
Q08209	-0.302381	23.8891	-3.52001	0.0119412	0.0856572	-2.57491	t9	Q08209	PPP3CA
P36969	-0.430988	23.1411	-3.51971	0.0119457	0.0856572	-2.57528	t9	P36969	GPX4
O95059	0.264787	19.5593	3.51769	0.0119755	0.0856572	-2.57776	t9	O95059	RPP14
P11169	0.218249	19.1992	3.51672	0.01199	0.0856572	-2.57896	t9	P11169	SLC2A3
Q9HCE7	-0.51065	21.066	-3.51515	0.0120133	0.0856572	-2.58089	t9	Q9HCE7	SMURF1
Q5T6V5	-0.416328	21.5506	-3.51343	0.0120388	0.0856572	-2.58301	t9	Q5T6V5	QNG1
Q9BS40	-0.619578	19.1049	-3.51321	0.0120421	0.0856572	-2.58328	t9	Q9BS40	LXN
P78369	0.620984	17.9252	3.51285	0.0120474	0.0856572	-2.58372	t9	P78369	CLDN10
Q96PP9	-0.256792	18.1935	-3.51264	0.0120506	0.0856572	-2.58398	t9	Q96PP9	GBP4
Q9BTE6	-0.326461	21.7234	-3.51196	0.0120607	0.0856572	-2.58482	t9	Q9BTE6	AARSD1
Q9UPU9	-0.177903	20.1213	-3.51103	0.0120747	0.0856572	-2.58597	t9	Q9UPU9	SAMD4A
O60826	-0.37796	21.4399	-3.50819	0.0121171	0.0856572	-2.58946	t9	O60826	CCDC22
Q86WR7	-0.338478	21.3734	-3.50818	0.0121174	0.0856572	-2.58948	t9	Q86WR7	PROSER2
P48643	-0.19887	24.6191	-3.50758	0.0121263	0.0856572	-2.59022	t9	P48643	CCT5
Q96K17	-0.333048	22.7548	-3.50596	0.0121508	0.0856572	-2.59222	t9	Q96K17	BTF3L4
Q8WUH1	-0.433393	19.5965	-3.50442	0.012174	0.0856572	-2.59412	t9	Q8WUH1	CHURC1
P50135	-0.444644	20.1752	-3.50383	0.0121829	0.0856572	-2.59485	t9	P50135	HNMT
Q9BYC9	0.214008	22.4734	3.50342	0.0121891	0.0856572	-2.59535	t9	Q9BYC9	MRPL20
Q7Z2W9	0.260415	23.3539	3.50246	0.0122036	0.0856572	-2.59654	t9	Q7Z2W9	MRPL21
Q49MG5	-0.222322	19.6222	-3.50197	0.012211	0.0856572	-2.59714	t9	Q49MG5	MAP9
Q9BUL8	-0.356366	23.0353	-3.50183	0.012213	0.0856572	-2.5973	t9	Q9BUL8	PDCD10
P62263	-0.295685	26.4357	-3.50105	0.0122248	0.0856572	-2.59827	t9	P62263	RPS14
O15143	-0.291117	23.3753	-3.50065	0.0122309	0.0856572	-2.59876	t9	O15143	ARPC1B
Q6WCQ1	0.167203	22.1591	3.50052	0.012233	0.0856572	-2.59893	t9	Q6WCQ1	MPRIP
Q9BY32	-0.31497	22.2017	-3.49995	0.0122415	0.0856572	-2.59962	t9	Q9BY32	ITPA
P62266	-0.2034	24.1247	-3.49921	0.0122528	0.0856572	-2.60054	t9	P62266	RPS23
Q15172	-0.44749	18.7684	-3.49801	0.012271	0.0856572	-2.60202	t9	Q15172	PPP2R5A
O94906	0.193372	24.2568	3.49794	0.0122721	0.0856572	-2.6021	t9	O94906	PRPF6
Q15067	0.164354	23.1724	3.49721	0.0122832	0.0856572	-2.603	t9	Q15067	ACOX1
O15084	-0.383003	20.4706	-3.49672	0.0122907	0.0856572	-2.60361	t9	O15084	ANKRD28
Q96D71	-0.263137	20.6974	-3.49638	0.0122958	0.0856572	-2.60403	t9	Q96D71	REPS1
Q7Z5Q1	-0.364877	18.738	-3.49616	0.0122992	0.0856572	-2.6043	t9	Q7Z5Q1	CPEB2
Q8N4C8	-0.273962	19.4738	-3.49477	0.0123204	0.0856572	-2.60602	t9	Q8N4C8	MINK1
P26368	0.188364	26.025	3.49378	0.0123356	0.0856572	-2.60724	t9	P26368	U2AF2
Q8WUX9	-0.27206	22.2659	-3.49328	0.0123432	0.0856572	-2.60786	t9	Q8WUX9	CHMP7
Q12888	0.178536	23.0523	3.49285	0.0123499	0.0856572	-2.6084	t9	Q12888	TP53BP1
Q13404	-0.579084	21.2681	-3.49275	0.0123513	0.0856572	-2.60851	t9	Q13404	UBE2V1
Q8NB49	0.184174	21.8265	3.49216	0.0123604	0.0856572	-2.60925	t9	Q8NB49	ATP11C
Q92574	-0.382332	19.802	-3.49203	0.0123625	0.0856572	-2.60941	t9	Q92574	TSC1
Q96P70	-0.470144	22.2845	-3.49192	0.0123642	0.0856572	-2.60955	t9	Q96P70	IPO9
O14545	-0.315203	19.7882	-3.49163	0.0123686	0.0856572	-2.6099	t9	O14545	TRAFD1
Q9HC52	0.199948	21.2916	3.49161	0.0123688	0.0856572	-2.60992	t9	Q9HC52	CBX8
P42858	-0.328087	23.7169	-3.49146	0.0123712	0.0856572	-2.61011	t9	P42858	HTT
P78560	-0.551906	19.4179	-3.49121	0.0123751	0.0856572	-2.61042	t9	P78560	CRADD
Q96HY6	0.265874	23.174	3.49055	0.0123851	0.0856572	-2.61123	t9	Q96HY6	DDRGK1
Q8N614	-0.45622	18.0022	-3.48894	0.0124099	0.0856572	-2.61322	t9	Q8N614	TMEM156
Q8WUM4	-0.368652	23.5699	-3.48765	0.0124298	0.0856572	-2.61481	t9	Q8WUM4	PDCD6IP
Q2PPJ7	-0.353446	19.8458	-3.48662	0.0124458	0.0856572	-2.6161	t9	Q2PPJ7	RALGAPA2
Q9Y255	0.290906	20.5757	3.48647	0.0124481	0.0856572	-2.61628	t9	Q9Y255	PRELID1
P62633	-0.436171	22.9367	-3.48534	0.0124655	0.0856572	-2.61767	t9	P62633	CNBP
Q96EB1	-0.312021	19.3231	-3.48512	0.0124689	0.0856572	-2.61794	t9	Q96EB1	ELP4
Q9P1Y6	0.202754	21.5867	3.48452	0.0124783	0.0856572	-2.61869	t9	Q9P1Y6	PHRF1
Q32NB8	0.180741	20.0497	3.4844	0.0124801	0.0856572	-2.61884	t9	Q32NB8	PGS1
P62851	-0.350611	27.2102	-3.48417	0.0124837	0.0856572	-2.61912	t9	P62851	RPS25
Q969T7	-0.395232	19.1868	-3.48348	0.0124945	0.0856572	-2.61998	t9	Q969T7	NT5C3B
Q13464	-0.310486	20.7584	-3.48291	0.0125032	0.0856572	-2.62067	t9	Q13464	ROCK1
Q969X5	0.19333	22.8856	3.48286	0.012504	0.0856572	-2.62074	t9	Q969X5	ERGIC1
Q9UBI1	-0.614865	19.9806	-3.48237	0.0125117	0.0856572	-2.62135	t9	Q9UBI1	COMMD3
A0AVT1	-0.318557	22.7826	-3.4822	0.0125142	0.0856572	-2.62155	t9	A0AVT1	UBA6
P60900	-0.187824	25.5698	-3.48149	0.0125254	0.0856572	-2.62244	t9	P60900	PSMA6
P30085	-0.339155	24.4469	-3.47938	0.0125582	0.0856572	-2.62504	t9	P30085	CMPK1
Q6UWZ7	0.236605	21.062	3.47898	0.0125645	0.0856572	-2.62554	t9	Q6UWZ7	ABRAXAS1
P40337	-0.48241	19.8175	-3.4777	0.0125844	0.0856572	-2.62712	t9	P40337	VHL
Q9H9B1	0.180179	21.8269	3.47694	0.0125964	0.0856572	-2.62807	t9	Q9H9B1	EHMT1
Q96A26	0.198827	25.0042	3.47592	0.0126123	0.0856572	-2.62933	t9	Q96A26	FAM162A
Q86UQ4	-0.259667	18.3798	-3.47567	0.0126163	0.0856572	-2.62964	t9	Q86UQ4	ABCA13
P31040	0.218149	24.8321	3.47499	0.012627	0.0856572	-2.63048	t9	P31040	SDHA
Q9UDY2	-0.198457	22.3226	-3.47467	0.0126319	0.0856572	-2.63087	t9	Q9UDY2	TJP2
O95747	-0.313772	23.1966	-3.47411	0.0126407	0.0856572	-2.63156	t9	O95747	OXSR1
Q9Y6M4	0.185758	22.3375	3.47205	0.0126733	0.0856572	-2.63412	t9	Q9Y6M4	CSNK1G3
Q92551	-0.384753	19.1052	-3.47172	0.0126785	0.0856572	-2.63453	t9	Q92551	IP6K1
Q14738	-0.254962	21.8137	-3.47137	0.012684	0.0856572	-2.63496	t9	Q14738	PPP2R5D
P12694	0.176171	21.8773	3.46968	0.0127106	0.0856572	-2.63705	t9	P12694	BCKDHA
O15327	-0.413274	20.1203	-3.46944	0.0127145	0.0856572	-2.63736	t9	O15327	INPP4B
Q8TC07	-0.417562	21.7055	-3.46844	0.0127303	0.0856572	-2.63859	t9	Q8TC07	TBC1D15
Q9Y2H1	-0.27658	19.5516	-3.46787	0.0127393	0.0856572	-2.63929	t9	Q9Y2H1	STK38L
Q13085	-0.273677	21.5024	-3.46717	0.0127504	0.0856572	-2.64016	t9	Q13085	ACACA
Q8TD30	0.210736	21.9378	3.46676	0.0127569	0.0856572	-2.64067	t9	Q8TD30	GPT2
Q13884	0.230426	21.0416	3.46599	0.0127691	0.0856572	-2.64162	t9	Q13884	SNTB1
Q8NEB9	-0.216652	20.9547	-3.46581	0.0127721	0.0856572	-2.64185	t9	Q8NEB9	PIK3C3
Q5BKY9	0.292385	20.2422	3.46508	0.0127837	0.0856572	-2.64276	t9	Q5BKY9	FAM133B
Q8TEQ6	-0.218328	22.5485	-3.46505	0.0127841	0.0856572	-2.64279	t9	Q8TEQ6	GEMIN5
Q14919	-0.158807	22.4208	-3.46483	0.0127876	0.0856572	-2.64306	t9	Q14919	DRAP1
Q9BY49	0.274495	20.9488	3.46471	0.0127895	0.0856572	-2.64321	t9	Q9BY49	PECR
P30154	-0.293426	20.847	-3.46441	0.0127944	0.0856572	-2.64359	t9	P30154	PPP2R1B
Q53G44	-0.525299	18.632	-3.46426	0.0127967	0.0856572	-2.64377	t9	Q53G44	IFI44L
P51161	-0.429736	19.574	-3.46408	0.0127995	0.0856572	-2.64399	t9	P51161	FABP6
P42336	-0.48296	18.7752	-3.46396	0.0128014	0.0856572	-2.64414	t9	P42336	PIK3CA
Q16186	-0.239518	22.1951	-3.46393	0.012802	0.0856572	-2.64418	t9	Q16186	ADRM1
Q9UKX7	0.173279	23.4628	3.46344	0.0128098	0.0856572	-2.64479	t9	Q9UKX7	NUP50
O75147	-0.227267	20.7139	-3.46332	0.0128117	0.0856572	-2.64494	t9	O75147	OBSL1
P08473	0.179619	22.2669	3.46292	0.0128181	0.0856572	-2.64544	t9	P08473	MME
P33176	-0.337749	24.2542	-3.46212	0.0128308	0.0856776	-2.64642	t9	P33176	KIF5B
Q8NFH5	0.171306	23.2056	3.45978	0.0128684	0.0858225	-2.64933	t9	Q8NFH5	NUP35
Q9H6R7	-0.347743	18.907	-3.45956	0.0128719	0.0858225	-2.6496	t9	Q9H6R7	WDCP
P62495	-0.399363	23.6167	-3.4576	0.0129034	0.0859195	-2.65203	t9	P62495	ETF1
Q6P2H8	-0.307011	18.5597	-3.45744	0.0129059	0.0859195	-2.65223	t9	Q6P2H8	TMEM53
P53618	-0.318874	23.7705	-3.45563	0.012935	0.0859526	-2.65447	t9	P53618	COPB1
Q9GZP9	0.236067	21.6119	3.45549	0.0129374	0.0859526	-2.65465	t9	Q9GZP9	DERL2
Q14674	-0.249132	19.9518	-3.45519	0.0129422	0.0859526	-2.65503	t9	Q14674	ESPL1
Q14790	-0.299789	21.1628	-3.45413	0.0129593	0.0859526	-2.65634	t9	Q14790	CASP8
P56134	0.253283	25.0793	3.45293	0.0129787	0.0859807	-2.65783	t9	P56134	ATP5MF
P42330	-0.235505	21.1778	-3.45193	0.0129949	0.0859807	-2.65907	t9	P42330	AKR1C3
Q9NTK5	-0.464886	24.5981	-3.45098	0.0130103	0.0859807	-2.66025	t9	Q9NTK5	OLA1
P51452	-0.479973	21.1029	-3.45091	0.0130114	0.0859807	-2.66034	t9	P51452	DUSP3
O75122	-0.304398	21.3059	-3.45087	0.0130121	0.0859807	-2.66039	t9	O75122	CLASP2
Q9C0C9	-0.357899	21.9834	-3.4498	0.0130294	0.0860308	-2.66171	t9	Q9C0C9	UBE2O
Q53T59	-0.3649	21.385	-3.44848	0.0130509	0.0860936	-2.66335	t9	Q53T59	HS1BP3
Q9Y4U1	-0.479404	18.726	-3.44803	0.0130583	0.0860936	-2.66392	t9	Q9Y4U1	MMACHC
O95772	0.254658	21.7965	3.44683	0.0130778	0.086158	-2.6654	t9	O95772	STARD3NL
P49902	-0.380451	22.2266	-3.44524	0.0131039	0.0861584	-2.66738	t9	P49902	NT5C2
P62256	-0.392526	20.5367	-3.44457	0.0131148	0.0861584	-2.66821	t9	P62256	UBE2H
Q9BSQ5	-0.264645	17.6397	-3.44431	0.013119	0.0861584	-2.66853	t9	Q9BSQ5	CCM2
Q13442	-0.373912	23.7866	-3.44284	0.0131431	0.0861584	-2.67036	t9	Q13442	PDAP1
Q9NS87	-0.347141	21.1221	-3.44233	0.0131515	0.0861584	-2.67099	t9	Q9NS87	KIF15
Q68DA7	-0.535926	16.6389	-3.44222	0.0131533	0.0861584	-2.67113	t9	Q68DA7	FMN1
P36957	0.184412	24.4764	3.44216	0.0131544	0.0861584	-2.67121	t9	P36957	DLST
Q9H5I1	0.291941	20.2379	3.44208	0.0131557	0.0861584	-2.67131	t9	Q9H5I1	SUV39H2
O75352	0.20236	23.1454	3.43818	0.0132198	0.0862568	-2.67615	t9	O75352	MPDU1
Q96GC9	0.247584	22.3976	3.43797	0.0132234	0.0862568	-2.67642	t9	Q96GC9	VMP1
P38117	0.212204	24.5256	3.43746	0.0132317	0.0862568	-2.67705	t9	P38117	ETFB
Q53GS9	0.192159	22.5952	3.4363	0.013251	0.0862568	-2.6785	t9	Q53GS9	USP39
A6ZKI3	-0.213649	22.0659	-3.43598	0.0132563	0.0862568	-2.6789	t9	A6ZKI3	RTL8C
Q15102	-0.350664	24.9877	-3.43589	0.0132578	0.0862568	-2.67901	t9	Q15102	PAFAH1B3
Q99985	0.158902	20.2917	3.4356	0.0132626	0.0862568	-2.67937	t9	Q99985	SEMA3C
P26196	-0.229867	24.3674	-3.43436	0.0132832	0.0862568	-2.68091	t9	P26196	DDX6
P55212	-0.395507	22.0691	-3.43296	0.0133063	0.0862568	-2.68265	t9	P55212	CASP6
P84077	-0.342422	25.8555	-3.43285	0.0133082	0.0862568	-2.68278	t9	P84077	ARF1
Q9UJ70	-0.376786	22.1444	-3.43238	0.013316	0.0862568	-2.68337	t9	Q9UJ70	NAGK
Q9Y3E7	-0.350211	21.5247	-3.43204	0.0133217	0.0862568	-2.6838	t9	Q9Y3E7	CHMP3
Q9HC35	-0.334933	22.8854	-3.43058	0.0133461	0.0862568	-2.68562	t9	Q9HC35	EML4
Q8ND04	-0.344913	21.4405	-3.43051	0.0133472	0.0862568	-2.6857	t9	Q8ND04	SMG8
P68036	-0.38315	23.0489	-3.42986	0.013358	0.0862568	-2.68651	t9	P68036	UBE2L3
Q9Y2A7	-0.199497	21.4336	-3.42959	0.0133625	0.0862568	-2.68684	t9	Q9Y2A7	NCKAP1
P04183	-0.307493	22.0739	-3.42933	0.0133669	0.0862568	-2.68717	t9	P04183	TK1
P04632	-0.435524	24.4855	-3.42848	0.0133811	0.0862568	-2.68823	t9	P04632	CAPNS1
Q9BY42	-0.246845	21.7361	-3.42741	0.0133991	0.0862568	-2.68957	t9	Q9BY42	RTF2
P49848	0.158474	20.9755	3.42731	0.0134007	0.0862568	-2.68968	t9	P49848	TAF6
Q9GZV5	-0.309072	20.7052	-3.42667	0.0134115	0.0862568	-2.69049	t9	Q9GZV5	WWTR1
Q6KC79	0.17021	21.5714	3.42615	0.0134203	0.0862568	-2.69114	t9	Q6KC79	NIPBL
Q96JM7	0.204115	20.196	3.42592	0.0134241	0.0862568	-2.69142	t9	Q96JM7	L3MBTL3
P62316	0.256722	25.4928	3.42546	0.0134318	0.0862568	-2.69199	t9	P62316	SNRPD2
Q99623	0.186005	24.9123	3.42523	0.0134357	0.0862568	-2.69228	t9	Q99623	PHB2
O60879	-0.273023	20.3657	-3.424	0.0134564	0.0862568	-2.69381	t9	O60879	DIAPH2
Q9Y3S2	-0.513268	19.1647	-3.42392	0.0134578	0.0862568	-2.69391	t9	Q9Y3S2	ZNF330
Q9NX20	0.19403	23.2666	3.42355	0.013464	0.0862568	-2.69437	t9	Q9NX20	MRPL16
P17655	-0.392402	24.3418	-3.42198	0.0134904	0.0862568	-2.69633	t9	P17655	CAPN2
P22033	0.156976	22.6266	3.42139	0.0135003	0.0862568	-2.69706	t9	P22033	MMUT
Q9UBF2	-0.315243	21.7882	-3.42102	0.0135067	0.0862568	-2.69753	t9	Q9UBF2	COPG2
Q6DN12	0.209372	20.1125	3.42075	0.0135113	0.0862568	-2.69787	t9	Q6DN12	MCTP2
Q00535	-0.337785	21.3329	-3.42026	0.0135195	0.0862568	-2.69847	t9	Q00535	CDK5
Q9UGJ1	-0.253164	21.6372	-3.41979	0.0135274	0.0862568	-2.69905	t9	Q9UGJ1	TUBGCP4
Q96I59	0.187391	21.6097	3.41956	0.0135314	0.0862568	-2.69935	t9	Q96I59	NARS2
P55039	-0.380973	21.3009	-3.41935	0.013535	0.0862568	-2.69961	t9	P55039	DRG2
Q8NBX0	0.184999	23.3074	3.41907	0.0135396	0.0862568	-2.69995	t9	Q8NBX0	SCCPDH
P08727	0.179324	28.4594	3.41901	0.0135406	0.0862568	-2.70002	t9	P08727	KRT19
Q9NVH0	0.193626	21.9305	3.41658	0.0135819	0.0864235	-2.70306	t9	Q9NVH0	EXD2
P81274	-0.240853	18.1413	-3.41601	0.0135916	0.0864235	-2.70377	t9	P81274	GPSM2
Q13325	-0.341016	20.0326	-3.41575	0.013596	0.0864235	-2.70409	t9	Q13325	IFIT5
Q96P47	-0.265247	20.0623	-3.41359	0.0136329	0.0865207	-2.70679	t9	Q96P47	AGAP3
O60502	-0.202004	21.2388	-3.41315	0.0136404	0.0865207	-2.70734	t9	O60502	OGA
Q99496	0.188462	21.8767	3.41314	0.0136406	0.0865207	-2.70735	t9	Q99496	RNF2
Q9P0J0	0.186877	23.7513	3.41164	0.0136663	0.086521	-2.70922	t9	Q9P0J0	NDUFA13
Q7L592	0.161398	21.0766	3.41117	0.0136743	0.086521	-2.70981	t9	Q7L592	NDUFAF7
Q9UIG8	0.386898	20.2177	3.41081	0.0136805	0.086521	-2.71026	t9	Q9UIG8	SLCO3A1
Q14161	-0.258609	21.2407	-3.41072	0.0136821	0.086521	-2.71037	t9	Q14161	GIT2
O15530	-0.382084	22.594	-3.41029	0.0136895	0.086521	-2.71091	t9	O15530	PDPK1
Q07866	-0.353627	22.1049	-3.40944	0.013704	0.0865512	-2.71197	t9	Q07866	KLC1
Q9UHV9	-0.442224	23.7172	-3.40731	0.0137406	0.0866277	-2.71463	t9	Q9UHV9	PFDN2
Q13724	0.18024	23.6134	3.40692	0.0137474	0.0866277	-2.71512	t9	Q13724	MOGS
Q96H20	-0.298217	20.5443	-3.40648	0.0137549	0.0866277	-2.71566	t9	Q96H20	SNF8
P55010	-0.338427	24.3183	-3.40646	0.0137552	0.0866277	-2.71568	t9	P55010	EIF5
P00491	-0.321957	23.7599	-3.4043	0.0137927	0.0867652	-2.71839	t9	P00491	PNP
O75071	0.292964	18.5417	3.40387	0.0138	0.0867652	-2.71892	t9	O75071	EFCAB14
Q96CX2	-0.328312	22.2957	-3.4035	0.0138064	0.0867652	-2.71938	t9	Q96CX2	KCTD12
Q8N1G0	0.180082	21.7445	3.40172	0.0138373	0.0868973	-2.72161	t9	Q8N1G0	ZNF687
Q9GZZ1	-0.419338	22.5068	-3.40114	0.0138475	0.0868996	-2.72234	t9	Q9GZZ1	NAA50
Q00765	0.288593	24.3975	3.39969	0.0138727	0.0869127	-2.72415	t9	Q00765	REEP5
Q96EH3	0.212067	20.6335	3.39933	0.013879	0.0869127	-2.7246	t9	Q96EH3	MALSU1
B0FP48	0.399904	18.892	3.39844	0.0138945	0.0869226	-2.72571	t9	B0FP48	UPK3BL1
P82933	0.177487	22.7818	3.39811	0.0139002	0.0869226	-2.72612	t9	P82933	MRPS9
Q92616	-0.389493	24.1521	-3.39656	0.0139272	0.0870303	-2.72806	t9	Q92616	GCN1
Q3ZAQ7	0.164631	22.2983	3.39548	0.0139461	0.0870383	-2.72941	t9	Q3ZAQ7	VMA21
Q8WTS6	-0.294966	21.0234	-3.39537	0.0139481	0.0870383	-2.72955	t9	Q8WTS6	SETD7
Q9UHD1	-0.360049	21.9419	-3.39304	0.013989	0.0871511	-2.73246	t9	Q9UHD1	CHORDC1
Q9H0S4	0.190254	23.9153	3.39287	0.0139919	0.0871511	-2.73267	t9	Q9H0S4	DDX47
Q9P2E5	0.167015	20.136	3.39266	0.0139957	0.0871511	-2.73294	t9	Q9P2E5	CHPF2
P32321	-0.338667	22.151	-3.39185	0.0140098	0.0871777	-2.73395	t9	P32321	DCTD
Q6NZI2	0.188928	22.9738	3.39101	0.0140246	0.0871953	-2.735	t9	Q6NZI2	CAVIN1
Q587I9	0.198276	21.3522	3.39008	0.014041	0.0871953	-2.73616	t9	Q587I9	SFT2D3
P18754	0.16711	24.7829	3.39002	0.0140422	0.0871953	-2.73624	t9	P18754	RCC1
Q6P158	-0.291332	21.6741	-3.3894	0.0140532	0.0872026	-2.73702	t9	Q6P158	DHX57
Q9NQ48	-0.387363	20.4851	-3.38767	0.0140837	0.0872572	-2.73918	t9	Q9NQ48	LZTFL1
Q8WWW0	-0.427229	19.0508	-3.38719	0.0140922	0.0872572	-2.73979	t9	Q8WWW0	RASSF5
P0DN86	0.17501	23.9815	3.38559	0.0141206	0.0872572	-2.74179	t9	P0DN86	CGB3
P31939	-0.340232	23.7474	-3.38504	0.0141303	0.0872572	-2.74248	t9	P31939	ATIC
P49750	0.170232	23.2772	3.38471	0.0141362	0.0872572	-2.74289	t9	P49750	YLPM1
Q8N0S2	-0.429262	17.954	-3.3835	0.0141578	0.0872572	-2.74441	t9	Q8N0S2	SYCE1
Q12765	-0.404803	21.2244	-3.38329	0.0141614	0.0872572	-2.74466	t9	Q12765	SCRN1
Q9H8M1	0.252375	19.9942	3.38283	0.0141697	0.0872572	-2.74525	t9	Q9H8M1	COQ10B
P84103	0.236039	26.5533	3.38249	0.0141758	0.0872572	-2.74567	t9	P84103	SRSF3
Q03188	0.168738	22.1782	3.38164	0.0141909	0.0872572	-2.74673	t9	Q03188	CENPC
P60842	-0.42579	25.9638	-3.3815	0.0141933	0.0872572	-2.7469	t9	P60842	EIF4A1
P51553	0.163193	21.4578	3.38145	0.0141943	0.0872572	-2.74697	t9	P51553	IDH3G
P20340	0.198637	25.0239	3.38114	0.0141999	0.0872572	-2.74736	t9	P20340	RAB6A
Q96EY5	-0.340009	20.9006	-3.38024	0.0142158	0.0872705	-2.74848	t9	Q96EY5	MVB12A
Q8TBX8	-0.178877	21.5377	-3.37991	0.0142217	0.0872705	-2.74889	t9	Q8TBX8	PIP4K2C
Q15181	-0.343852	24.3076	-3.37882	0.0142413	0.0872795	-2.75026	t9	Q15181	PPA1
O75607	0.202953	22.4844	3.37825	0.0142515	0.0872795	-2.75098	t9	O75607	NPM3
A1Z1Q3	-0.297999	18.9315	-3.37818	0.0142527	0.0872795	-2.75106	t9	A1Z1Q3	MACROD2
Q9Y305	0.180611	23.8355	3.37728	0.014269	0.0873185	-2.7522	t9	Q9Y305	ACOT9
Q9P2K8	-0.298028	20.6947	-3.37661	0.0142811	0.0873217	-2.75304	t9	Q9P2K8	EIF2AK4
Q9BZL4	-0.211987	20.21	-3.37615	0.0142892	0.0873217	-2.75361	t9	Q9BZL4	PPP1R12C
P21589	0.156702	25.8026	3.37375	0.0143326	0.0875264	-2.75663	t9	P21589	NT5E
Q9Y285	-0.25604	23.1072	-3.37256	0.0143539	0.0875372	-2.75811	t9	Q9Y285	FARSA
Q9P2D0	-0.230017	20.5174	-3.37255	0.0143541	0.0875372	-2.75812	t9	Q9P2D0	IBTK
Q9NVC3	0.268704	19.179	3.37178	0.0143681	0.0875622	-2.75909	t9	Q9NVC3	SLC38A7
Q04637	-0.250912	24.141	-3.37122	0.0143781	0.0875634	-2.75979	t9	Q04637	EIF4G1
P25774	0.292188	20.131	3.37023	0.0143962	0.0875713	-2.76104	t9	P25774	CTSS
Q9UBB6	-0.461617	21.0453	-3.36953	0.0144089	0.0875713	-2.76191	t9	Q9UBB6	NCDN
Q93008	-0.385188	22.0125	-3.36952	0.0144091	0.0875713	-2.76193	t9	Q93008	USP9X
Q14157	-0.228152	22.403	-3.3672	0.0144512	0.0877543	-2.76483	t9	Q14157	UBAP2L
Q92546	-0.282092	20.3612	-3.36677	0.014459	0.0877543	-2.76537	t9	Q92546	RGP1
Q8WVX3	0.410757	18.4683	4.06478	0.0241023	0.0974317	-2.76602	t9	Q8WVX3	ARLN
P62906	-0.165343	26.0148	-3.36303	0.0145273	0.0879162	-2.77007	t9	P62906	RPL10A
P52306	-0.407729	21.3644	-3.36278	0.0145319	0.0879162	-2.77038	t9	P52306	RAP1GDS1
Q96BJ3	-0.296616	21.0128	-3.36254	0.0145363	0.0879162	-2.77068	t9	Q96BJ3	AIDA
Q9H3H3	-0.404235	21.7355	-3.36198	0.0145466	0.0879162	-2.77139	t9	Q9H3H3	C11orf68
P23634	0.167452	21.9626	3.36148	0.0145557	0.0879162	-2.77201	t9	P23634	ATP2B4
Q8WU90	-0.37605	22.6548	-3.36148	0.0145559	0.0879162	-2.77202	t9	Q8WU90	ZC3H15
O00303	-0.287134	24.105	-3.36142	0.014557	0.0879162	-2.7721	t9	O00303	EIF3F
O15040	-0.280332	19.5695	-3.36098	0.0145651	0.0879162	-2.77265	t9	O15040	TECPR2
Q9UJS0	0.226434	23.4043	3.36026	0.0145782	0.0879356	-2.77355	t9	Q9UJS0	SLC25A13
Q92665	0.188373	22.1673	3.35906	0.0146002	0.0880086	-2.77505	t9	Q92665	MRPS31
Q9H0E3	0.154152	22.6488	3.35818	0.0146165	0.0880468	-2.77616	t9	Q9H0E3	SAP130
P21399	-0.33403	21.7696	-3.35625	0.0146522	0.0880471	-2.77859	t9	P21399	ACO1
O75175	-0.221142	20.682	-3.35545	0.014667	0.0880471	-2.7796	t9	O75175	CNOT3
Q969Z0	0.182913	21.195	3.35496	0.0146759	0.0880471	-2.7802	t9	Q969Z0	TBRG4
Q9NSB2	0.375951	19.3487	4.03983	0.0245147	0.0982918	-2.78051	t9	Q9NSB2	KRT84
Q9BUF5	-0.417332	27.6999	-3.35437	0.0146869	0.0880471	-2.78095	t9	Q9BUF5	TUBB6
Q07065	0.180108	24.4802	3.35333	0.0147062	0.0880471	-2.78226	t9	Q07065	CKAP4
P35573	-0.299807	20.9838	-3.35301	0.0147122	0.0880471	-2.78266	t9	P35573	AGL
Q5JSL3	-0.248584	20.3284	-3.35294	0.0147135	0.0880471	-2.78275	t9	Q5JSL3	DOCK11
O00203	-0.313576	22.5298	-3.35272	0.0147176	0.0880471	-2.78302	t9	O00203	AP3B1
Q15785	-0.334697	22.8892	-3.3525	0.0147217	0.0880471	-2.7833	t9	Q15785	TOMM34
Q96EK5	-0.362156	20.1606	-3.35245	0.0147227	0.0880471	-2.78337	t9	Q96EK5	KIFBP
Q9Y2U8	0.190662	22.9024	3.352	0.014731	0.0880471	-2.78393	t9	Q9Y2U8	LEMD3
O95757	-0.190436	22.2403	-3.35174	0.0147358	0.0880471	-2.78426	t9	O95757	HSPA4L
O75340	-0.577535	20.2433	-3.34783	0.0148087	0.088423	-2.78917	t9	O75340	PDCD6
Q9UI14	0.54005	20.9942	3.3466	0.0148318	0.0884674	-2.79072	t9	Q9UI14	RABAC1
Q8IXM3	0.286153	23.3002	3.34575	0.0148477	0.0884674	-2.79179	t9	Q8IXM3	MRPL41
Q7Z569	-0.263725	19.4924	-3.34536	0.014855	0.0884674	-2.79228	t9	Q7Z569	BRAP
O94822	-0.382676	20.9622	-3.3453	0.0148561	0.0884674	-2.79235	t9	O94822	LTN1
Q9H9S5	0.238469	20.178	3.34425	0.0148758	0.0885253	-2.79367	t9	Q9H9S5	FKRP
Q8N4S0	0.785446	17.3461	3.3431	0.0148974	0.088539	-2.79512	t9	Q8N4S0	CCDC82
Q01970	-0.23375	21.6032	-3.34307	0.0148981	0.088539	-2.79516	t9	Q01970	PLCB3
O15519	-0.724126	18.2598	-4.0123	0.0249803	0.0991158	-2.79663	t9	O15519	CFLAR
Q08AD1	-0.247134	20.2494	-3.34065	0.0149437	0.0887507	-2.79821	t9	Q08AD1	CAMSAP2
Q8N0W3	-0.280666	20.5668	-3.33913	0.0149724	0.0888614	-2.80012	t9	Q8N0W3	FCSK
Q5H9R7	-0.304726	21.5593	-3.33826	0.014989	0.0889005	-2.80122	t9	Q5H9R7	PPP6R3
Q68D91	0.203519	19.417	3.33687	0.0150152	0.0889967	-2.80297	t9	Q68D91	MBLAC2
O43237	-0.387283	22.6505	-3.33626	0.0150268	0.0890059	-2.80374	t9	O43237	DYNC1LI2
Q99757	0.215067	22.3159	3.33504	0.01505	0.0890834	-2.80527	t9	Q99757	TXN2
Q8IY92	0.229216	19.8034	3.33393	0.0150712	0.0891492	-2.80667	t9	Q8IY92	SLX4
Q5VUA4	0.164823	21.2308	3.33313	0.0150864	0.0891797	-2.80767	t9	Q5VUA4	ZNF318
Q16539	-0.366499	20.9505	-3.33189	0.0151102	0.0892203	-2.80925	t9	Q16539	MAPK14
Q93073	-0.163887	19.0415	-3.33078	0.0151313	0.0892203	-2.81064	t9	Q93073	SECISBP2L
Q9H7D0	-0.219801	21.3034	-3.33017	0.015143	0.0892203	-2.8114	t9	Q9H7D0	DOCK5
P32119	-0.364288	26.0427	-3.3297	0.0151521	0.0892203	-2.812	t9	P32119	PRDX2
Q86UW9	-0.350264	19.4855	-3.32899	0.0151658	0.0892203	-2.8129	t9	Q86UW9	DTX2
P63146	-0.518734	17.7574	-3.32856	0.0151739	0.0892203	-2.81344	t9	P63146	UBE2B
Q0PNE2	-0.374532	19.2738	-3.32852	0.0151747	0.0892203	-2.81349	t9	Q0PNE2	ELP6
Q14232	-0.322666	23.0854	-3.32803	0.0151841	0.0892203	-2.81411	t9	Q14232	EIF2B1
P61019	0.181144	24.6901	3.32756	0.0151932	0.0892203	-2.8147	t9	P61019	RAB2A
Q96FN9	-0.484501	18.8422	-3.32681	0.0152077	0.0892203	-2.81565	t9	Q96FN9	DTD2
P09651	0.226588	28.5768	3.32463	0.0152498	0.0892203	-2.8184	t9	P09651	HNRNPA1
P55347	0.28096	19.2511	3.32375	0.0152666	0.0892203	-2.8195	t9	P55347	PKNOX1
Q6UXV4	0.180714	22.6905	3.32364	0.0152688	0.0892203	-2.81965	t9	Q6UXV4	APOOL
Q96DZ1	0.230445	22.4578	3.3236	0.0152695	0.0892203	-2.81969	t9	Q96DZ1	ERLEC1
Q9NRA1	0.30339	19.321	3.32334	0.0152745	0.0892203	-2.82002	t9	Q9NRA1	PDGFC
Q7Z4K8	-0.51207	18.4928	-3.41229	0.0179985	0.0908768	-2.82031	t9	Q7Z4K8	TRIM46
Q6P996	-0.398867	23.0882	-3.32243	0.0152922	0.0892203	-2.82117	t9	Q6P996	PDXDC1
P48506	-0.408934	21.4412	-3.3223	0.0152948	0.0892203	-2.82134	t9	P48506	GCLC
Q9GZR2	0.182927	20.9051	3.32141	0.015312	0.0892203	-2.82246	t9	Q9GZR2	REXO4
Q9NP66	0.16482	21.8246	3.32131	0.0153139	0.0892203	-2.82258	t9	Q9NP66	HMG20A
Q9Y376	-0.251224	22.847	-3.32107	0.0153186	0.0892203	-2.82289	t9	Q9Y376	CAB39
P30530	0.217729	20.5516	3.32046	0.0153305	0.0892203	-2.82366	t9	P30530	AXL
O94830	-0.392382	22.1947	-3.31969	0.0153453	0.0892203	-2.82462	t9	O94830	DDHD2
Q9Y6G9	-0.369878	23.44	-3.31856	0.0153674	0.0892203	-2.82606	t9	Q9Y6G9	DYNC1LI1
Q05397	-0.338067	24.0941	-3.31834	0.0153717	0.0892203	-2.82633	t9	Q05397	PTK2
P0C7T5	0.312702	19.6449	3.3182	0.0153744	0.0892203	-2.82651	t9	P0C7T5	ATXN1L
O60832	0.198154	22.9086	3.31815	0.0153754	0.0892203	-2.82658	t9	O60832	DKC1
Q14CX7	-0.375955	21.402	-3.31784	0.0153813	0.0892203	-2.82696	t9	Q14CX7	NAA25
P33552	-0.754996	19.2079	-3.31596	0.0154181	0.0892203	-2.82934	t9	P33552	CKS2
Q9P2K1	-0.291515	19.7523	-3.31554	0.0154263	0.0892203	-2.82987	t9	Q9P2K1	CC2D2A
P14174	-0.94693	26.6058	-3.3146	0.0154448	0.0892203	-2.83106	t9	P14174	MIF
Q6NSJ5	0.162278	20.6653	3.31456	0.0154456	0.0892203	-2.83111	t9	Q6NSJ5	LRRC8E
O75525	0.258818	22.657	3.31393	0.0154579	0.0892203	-2.8319	t9	O75525	KHDRBS3
Q96DW6	0.242463	18.8982	3.31348	0.0154667	0.0892203	-2.83247	t9	Q96DW6	SLC25A38
Q9NYG2	0.17588	20.7698	3.31251	0.0154858	0.0892203	-2.8337	t9	Q9NYG2	ZDHHC3
Q96Q07	-0.297163	19.1994	-3.31219	0.0154919	0.0892203	-2.8341	t9	Q96Q07	BTBD9
P29692	-0.312896	26.1106	-3.31196	0.0154965	0.0892203	-2.83439	t9	P29692	EEF1D
O43172	0.177298	23.6873	3.31183	0.015499	0.0892203	-2.83455	t9	O43172	PRPF4
Q01813	-0.386198	23.1035	-3.31124	0.0155107	0.0892203	-2.8353	t9	Q01813	PFKP
Q9NPI1	0.236372	20.0461	3.31089	0.0155176	0.0892203	-2.83574	t9	Q9NPI1	BRD7
Q92990	-0.2273	20.9811	-3.31071	0.0155211	0.0892203	-2.83597	t9	Q92990	GLMN
O00762	-0.801889	22.2961	-3.31071	0.0155212	0.0892203	-2.83597	t9	O00762	UBE2C
P17050	0.219518	22.6997	3.31012	0.0155327	0.0892203	-2.83671	t9	P17050	NAGA
P15289	0.239017	20.0411	3.31011	0.015533	0.0892203	-2.83673	t9	P15289	ARSA
Q96EP0	-0.423799	19.6922	-3.30989	0.0155373	0.0892203	-2.83701	t9	Q96EP0	RNF31
P61221	-0.353791	26.4559	-3.30924	0.01555	0.0892203	-2.83782	t9	P61221	ABCE1
Q7Z3D4	0.355465	19.7422	3.30892	0.0155564	0.0892203	-2.83823	t9	Q7Z3D4	LYSMD3
P20936	-0.254307	22.9608	-3.30758	0.0155829	0.0893023	-2.83992	t9	P20936	RASA1
P08651	0.18867	21.9176	3.30705	0.0155934	0.0893023	-2.8406	t9	P08651	NFIC
Q8TEX9	-0.43161	23.3095	-3.30667	0.0156009	0.0893023	-2.84108	t9	Q8TEX9	IPO4
Q15813	-0.333318	20.7491	-3.30501	0.0156337	0.0893996	-2.84317	t9	Q15813	TBCE
Q6P1X5	0.172334	20.257	3.30479	0.0156381	0.0893996	-2.84345	t9	Q6P1X5	TAF2
Q15650	-0.247071	22.5237	-3.30358	0.0156622	0.0894311	-2.84498	t9	Q15650	TRIP4
Q15208	-0.304176	20.3986	-3.3032	0.0156697	0.0894311	-2.84546	t9	Q15208	STK38
Q9NP81	0.197303	22.6644	3.30262	0.0156812	0.0894311	-2.84619	t9	Q9NP81	SARS2
P53634	0.199875	25.1257	3.30211	0.0156914	0.0894311	-2.84684	t9	P53634	CTSC
Q9Y6Q5	-0.18361	22.7105	-3.30184	0.0156969	0.0894311	-2.84719	t9	Q9Y6Q5	AP1M2
Q9BWJ5	-0.408277	21.6755	-3.3013	0.0157076	0.0894311	-2.84787	t9	Q9BWJ5	SF3B5
Q9NUQ6	-0.197397	22.752	-3.30043	0.0157249	0.0894311	-2.84896	t9	Q9NUQ6	SPATS2L
Q99436	-0.203966	24.2158	-3.30016	0.0157304	0.0894311	-2.84931	t9	Q99436	PSMB7
P00374	-0.398199	21.5862	-3.29967	0.0157401	0.0894311	-2.84993	t9	P00374	DHFR
Q9Y4F1	0.178337	21.1069	3.29929	0.0157477	0.0894311	-2.8504	t9	Q9Y4F1	FARP1
P08243	-0.348442	21.9649	-3.29856	0.0157624	0.0894311	-2.85134	t9	P08243	ASNS
Q9BXK5	0.204715	22.7753	3.29766	0.0157805	0.0894311	-2.85247	t9	Q9BXK5	BCL2L13
Q9HB07	-0.251368	22.8365	-3.29759	0.0157819	0.0894311	-2.85256	t9	Q9HB07	MYG1
O15372	-0.253205	24.5682	-3.29743	0.0157849	0.0894311	-2.85276	t9	O15372	EIF3H
P12268	-0.308118	24.2076	-3.29647	0.0158043	0.0894835	-2.85398	t9	P12268	IMPDH2
Q2NKX8	-0.319056	20.8189	-3.29576	0.0158185	0.0895069	-2.85487	t9	Q2NKX8	ERCC6L
O00151	-0.382658	24.4117	-3.29377	0.0158585	0.0896747	-2.85739	t9	O00151	PDLIM1
P36551	0.192957	22.232	3.29322	0.0158697	0.0896747	-2.85809	t9	P36551	CPOX
O95999	-0.325739	20.9138	-3.29164	0.0159016	0.0896747	-2.86009	t9	O95999	BCL10
Q9H788	-0.346502	20.515	-3.29088	0.015917	0.0896747	-2.86105	t9	Q9H788	SH2D4A
Q9H4A4	-0.311379	22.5616	-3.29042	0.0159263	0.0896747	-2.86164	t9	Q9H4A4	RNPEP
P38398	0.165911	19.3638	3.29017	0.0159314	0.0896747	-2.86195	t9	P38398	BRCA1
Q6N043	0.212809	20.0965	3.28989	0.015937	0.0896747	-2.86231	t9	Q6N043	ZNF280D
P41227	-0.329633	24.3761	-3.28987	0.0159373	0.0896747	-2.86233	t9	P41227	NAA10
Q9UII4	-0.217463	20.5744	-3.28978	0.0159393	0.0896747	-2.86245	t9	Q9UII4	HERC5
Q9Y485	-0.358932	18.2702	-3.28852	0.0159649	0.0897131	-2.86405	t9	Q9Y485	DMXL1
P46934	-0.28351	19.8249	-3.28799	0.0159755	0.0897131	-2.86471	t9	P46934	NEDD4
Q9H999	-0.261195	18.7902	-3.28756	0.0159843	0.0897131	-2.86526	t9	Q9H999	PANK3
P61247	-0.269903	24.5167	-3.28703	0.0159951	0.0897131	-2.86593	t9	P61247	RPS3A
Q05D32	0.177061	21.5315	3.28664	0.016003	0.0897131	-2.86642	t9	Q05D32	CTDSPL2
Q8N684	0.211887	23.7634	3.28614	0.0160133	0.0897131	-2.86706	t9	Q8N684	CPSF7
Q9Y2R4	0.191635	22.615	3.28596	0.0160169	0.0897131	-2.86729	t9	Q9Y2R4	DDX52
P78346	0.191243	22.4169	3.28244	0.0160887	0.090005	-2.87174	t9	P78346	RPP30
P11177	0.176432	24.5515	3.28189	0.0161001	0.090005	-2.87244	t9	P11177	PDHB
P56556	0.545817	19.8274	3.28094	0.0161196	0.090005	-2.87365	t9	P56556	NDUFA6
Q8WV07	-0.581149	17.2921	-3.2801	0.0161368	0.090005	-2.87471	t9	Q8WV07	LTO1
Q9NPD3	0.191372	22.5664	3.27944	0.0161504	0.090005	-2.87555	t9	Q9NPD3	EXOSC4
Q9P0R6	-0.277891	19.3698	-3.27883	0.0161629	0.090005	-2.87633	t9	Q9P0R6	GSKIP
Q32P28	0.147137	22.0507	3.27881	0.0161634	0.090005	-2.87635	t9	Q32P28	P3H1
P39880	0.156357	21.1543	3.27857	0.0161683	0.090005	-2.87665	t9	P39880	CUX1
O76071	-0.345522	20.9496	-3.2779	0.0161821	0.090005	-2.87751	t9	O76071	CIAO1
Q9Y2L5	-0.160377	19.747	-3.27781	0.0161839	0.090005	-2.87762	t9	Q9Y2L5	TRAPPC8
P43304	0.17914	24.7478	3.2772	0.0161964	0.090005	-2.87839	t9	P43304	GPD2
Q9H2G2	-0.289561	22.0193	-3.27653	0.0162104	0.090005	-2.87925	t9	Q9H2G2	SLK
P50613	0.197635	22.0129	3.27648	0.0162113	0.090005	-2.8793	t9	P50613	CDK7
Q9C086	0.220733	18.4978	3.27539	0.0162338	0.0900735	-2.88068	t9	Q9C086	INO80B
Q12756	-0.676265	19.7504	-5.22229	0.0290325	0.103585	-2.88142	t9	Q12756	KIF1A
Q9NZJ7	0.166793	22.61	3.2745	0.0162524	0.0900926	-2.88182	t9	Q9NZJ7	MTCH1
Q9Y5X1	-0.405338	20.9338	-3.27425	0.0162575	0.0900926	-2.88214	t9	Q9Y5X1	SNX9
Q96QC0	0.19021	22.4312	3.27308	0.0162818	0.0901551	-2.88362	t9	Q96QC0	PPP1R10
Q12768	-0.353128	21.9716	-3.27272	0.0162892	0.0901551	-2.88407	t9	Q12768	WASHC5
Q5TBB1	-0.182073	21.8111	-3.27081	0.0163289	0.0903184	-2.8865	t9	Q5TBB1	RNASEH2B
Q9NUQ7	0.167591	21.2149	3.26977	0.0163506	0.0903703	-2.88782	t9	Q9NUQ7	UFSP2
Q9Y4G8	-0.30198	20.668	-3.26926	0.0163613	0.0903703	-2.88847	t9	Q9Y4G8	RAPGEF2
Q6GYQ0	-0.200972	20.6322	-3.26863	0.0163743	0.0903703	-2.88926	t9	Q6GYQ0	RALGAPA1
Q7KZ85	0.158363	22.3355	3.2684	0.016379	0.0903703	-2.88955	t9	Q7KZ85	SUPT6H
O15511	-0.180303	25.7553	-3.26648	0.0164193	0.0904048	-2.892	t9	O15511	ARPC5
Q9H6E4	0.188003	22.8131	3.26474	0.0164557	0.0904048	-2.8942	t9	Q9H6E4	CCDC134
O15270	0.179287	21.6883	3.26469	0.0164569	0.0904048	-2.89427	t9	O15270	SPTLC2
Q8NHY6	0.402439	19.5923	3.84998	0.0279656	0.102619	-2.89443	t9	Q8NHY6	ZFP28
O43609	0.255599	19.2156	3.26416	0.016468	0.0904048	-2.89495	t9	O43609	SPRY1
Q04912	0.169749	22.9033	3.2641	0.0164692	0.0904048	-2.89502	t9	Q04912	MST1R
Q8WVM0	0.225729	21.0846	3.26315	0.0164892	0.0904048	-2.89623	t9	Q8WVM0	TFB1M
Q9P0U3	0.170046	21.4239	3.26306	0.016491	0.0904048	-2.89634	t9	Q9P0U3	SENP1
Q15149	0.155126	27.6424	3.26219	0.0165093	0.0904048	-2.89744	t9	Q15149	PLEC
P45985	-0.317844	20.7269	-3.26128	0.0165285	0.0904048	-2.8986	t9	P45985	MAP2K4
Q9BZI7	-0.171936	20.5125	-3.26103	0.0165338	0.0904048	-2.89892	t9	Q9BZI7	UPF3B
Q9HCE6	-0.330976	20.584	-3.26079	0.0165389	0.0904048	-2.89923	t9	Q9HCE6	ARHGEF10L
P13798	-0.379968	22.2141	-3.26061	0.0165426	0.0904048	-2.89945	t9	P13798	APEH
Q03164	0.155319	22.6777	3.26013	0.0165528	0.0904048	-2.90007	t9	Q03164	KMT2A
Q9BTL4	-1.64719	17.408	-3.8408	0.0281476	0.102619	-2.90011	t9	Q9BTL4	IER2
P05166	0.150938	21.2427	3.25971	0.0165616	0.0904048	-2.9006	t9	P05166	PCCB
Q8IWB1	0.193181	18.7383	3.25967	0.0165624	0.0904048	-2.90064	t9	Q8IWB1	ITPRIP
O43166	0.186192	21.7667	3.25943	0.0165676	0.0904048	-2.90096	t9	O43166	SIPA1L1
Q96RT1	0.15835	22.9844	3.25893	0.0165782	0.0904048	-2.90159	t9	Q96RT1	ERBIN
Q96JQ2	0.199214	20.6318	3.2584	0.0165894	0.0904048	-2.90226	t9	Q96JQ2	CLMN
P49327	-0.345589	25.7659	-3.25833	0.0165908	0.0904048	-2.90235	t9	P49327	FASN
P12955	-0.287601	21.5981	-3.25828	0.0165919	0.0904048	-2.90241	t9	P12955	PEPD
Q13555	-0.237623	21.0473	-3.25792	0.0165995	0.0904048	-2.90287	t9	Q13555	CAMK2G
Q12796	-1.55119	19.5902	-3.8333	0.0282975	0.102619	-2.90476	t9	Q12796	PNRC1
P62241	-0.207166	25.6836	-3.25619	0.0166362	0.0904661	-2.90507	t9	P62241	RPS8
P30041	-0.353303	25.6563	-3.25593	0.0166418	0.0904661	-2.9054	t9	P30041	PRDX6
Q68CZ2	-0.308454	21.6116	-3.25553	0.0166502	0.0904661	-2.90591	t9	Q68CZ2	TNS3
Q14145	-0.339395	20.7454	-3.25482	0.0166653	0.0904661	-2.90681	t9	Q14145	KEAP1
P05388	-0.200324	25.8629	-3.25396	0.0166836	0.0904661	-2.9079	t9	P05388	RPLP0
Q96LW7	0.240549	23.5658	3.25376	0.0166879	0.0904661	-2.90816	t9	Q96LW7	CARD19
P07737	-0.470332	26.1578	-3.25355	0.0166925	0.0904661	-2.90843	t9	P07737	PFN1
Q96KC8	0.203916	21.0842	3.25355	0.0166925	0.0904661	-2.90843	t9	Q96KC8	DNAJC1
P54652	-0.195341	21.6227	-3.25229	0.0167193	0.0905563	-2.91004	t9	P54652	HSPA2
P09104	-0.347245	23.0616	-3.25137	0.0167389	0.0905942	-2.9112	t9	P09104	ENO2
O95551	-0.170728	21.1055	-3.25086	0.0167499	0.0905942	-2.91186	t9	O95551	TDP2
O95139	0.231356	21.9413	3.25053	0.016757	0.0905942	-2.91228	t9	O95139	NDUFB6
Q96EY1	0.219728	21.58	3.24959	0.0167771	0.0906473	-2.91347	t9	Q96EY1	DNAJA3
A1X283	-0.278176	21.4564	-3.2477	0.0168175	0.0906722	-2.91587	t9	A1X283	SH3PXD2B
P49588	-0.397852	23.4176	-3.24713	0.0168299	0.0906722	-2.9166	t9	P49588	AARS1
P30837	0.168344	23.0948	3.24649	0.0168437	0.0906722	-2.91742	t9	P30837	ALDH1B1
Q99497	-0.325738	25.4315	-3.24637	0.0168463	0.0906722	-2.91757	t9	Q99497	PARK7
Q9NYY8	0.20056	22.3354	3.24633	0.016847	0.0906722	-2.91761	t9	Q9NYY8	FASTKD2
P29374	0.183634	20.967	3.24627	0.0168484	0.0906722	-2.9177	t9	P29374	ARID4A
Q9BPX3	-0.251099	22.115	-3.2452	0.0168714	0.0906722	-2.91905	t9	Q9BPX3	NCAPG
P09455	-0.592501	20.4818	-3.24516	0.0168722	0.0906722	-2.9191	t9	P09455	RBP1
P24752	0.175491	24.5002	3.24509	0.0168738	0.0906722	-2.91919	t9	P24752	ACAT1
O00116	0.166989	23.0412	3.24449	0.0168867	0.0906869	-2.91996	t9	O00116	AGPS
Q9BRD0	0.217227	22.8423	3.24298	0.0169194	0.0908073	-2.92188	t9	Q9BRD0	BUD13
P29375	0.201394	20.2412	3.24234	0.0169333	0.0908268	-2.9227	t9	P29375	KDM5A
A1L170	0.163516	20.8726	3.24156	0.0169502	0.0908343	-2.9237	t9	A1L170	C1orf226
C4AMC7	-0.31421	21.0835	-3.24054	0.0169722	0.0908343	-2.92499	t9	C4AMC7	WASH3P
Q9UHY7	-0.35206	22.5313	-3.24039	0.0169756	0.0908343	-2.92518	t9	Q9UHY7	ENOPH1
Q96LD4	-0.316549	21.7651	-3.24031	0.0169773	0.0908343	-2.92529	t9	Q96LD4	TRIM47
P49406	0.175313	23.3021	3.23949	0.0169951	0.0908343	-2.92633	t9	P49406	MRPL19
O95671	-0.304956	20.3294	-3.23873	0.0170117	0.0908343	-2.9273	t9	O95671	ASMTL
Q9BRA0	-0.391618	19.6774	-3.23832	0.0170206	0.0908343	-2.92782	t9	Q9BRA0	NAA38
Q9NSD9	-0.267942	23.3332	-3.23732	0.0170424	0.0908343	-2.9291	t9	Q9NSD9	FARSB
O60216	0.160031	23.432	3.23717	0.0170456	0.0908343	-2.92929	t9	O60216	RAD21
P15586	0.171409	22.616	3.23716	0.0170459	0.0908343	-2.9293	t9	P15586	GNS
Q9H3J6	0.723871	17.0006	3.23708	0.0170475	0.0908343	-2.92939	t9	Q9H3J6	MTRFR
P55082	-0.273008	19.2231	-3.23617	0.0170674	0.0908541	-2.93055	t9	P55082	MFAP3
Q9C0E2	-0.336513	22.2604	-3.23572	0.0170772	0.0908541	-2.93113	t9	Q9C0E2	XPO4
Q8WV24	-0.305114	21.5221	-3.23551	0.0170819	0.0908541	-2.9314	t9	Q8WV24	PHLDA1
Q9UL45	-0.30436	18.982	-3.23494	0.0170943	0.0908651	-2.93212	t9	Q9UL45	BLOC1S6
Q9UHJ9	0.381984	18.0414	3.23403	0.0171142	0.0908768	-2.93328	t9	Q9UHJ9	PGAP2
Q15398	-0.258047	21.2123	-3.23386	0.0171179	0.0908768	-2.9335	t9	Q15398	DLGAP5
Q9UID3	-0.244897	21.5585	-3.23303	0.0171362	0.0908768	-2.93457	t9	Q9UID3	VPS51
Q9NSK0	-0.299886	19.9608	-3.23286	0.0171398	0.0908768	-2.93477	t9	Q9NSK0	KLC4
P30046	-0.453409	22.7829	-3.23217	0.0171551	0.0908768	-2.93566	t9	P30046	DDT
O43292	0.188668	23.5631	3.23201	0.0171584	0.0908768	-2.93585	t9	O43292	GPAA1
P53803	-0.464254	20.1542	-3.23104	0.0171799	0.0908768	-2.9371	t9	P53803	POLR2K
Q9H246	0.352162	17.2135	3.78142	0.0293618	0.103945	-2.9372	t9	Q9H246	C1orf21
Q9NQC1	0.191469	19.4551	3.22967	0.0172101	0.0908768	-2.93885	t9	Q9NQC1	JADE2
Q96KP4	-0.310265	23.3249	-3.22959	0.0172117	0.0908768	-2.93894	t9	Q96KP4	CNDP2
Q9NZJ6	0.291284	19.2483	3.22938	0.0172164	0.0908768	-2.93921	t9	Q9NZJ6	COQ3
P40818	-0.332798	20.9266	-3.22828	0.0172408	0.0908768	-2.94062	t9	P40818	USP8
P53004	-0.433531	21.9796	-3.22807	0.0172452	0.0908768	-2.94088	t9	P53004	BLVRA
Q92522	0.250534	24.1	3.22803	0.0172461	0.0908768	-2.94093	t9	Q92522	H1-10
Q96BN8	-0.403399	20.8406	-3.22758	0.017256	0.0908768	-2.9415	t9	Q96BN8	OTULIN
Q969T4	-0.249083	23.6164	-3.22696	0.01727	0.0908768	-2.94231	t9	Q969T4	UBE2E3
P46781	-0.252681	26.9966	-3.22562	0.0172996	0.0908768	-2.94401	t9	P46781	RPS9
Q99595	0.181975	19.2827	3.22546	0.0173031	0.0908768	-2.94422	t9	Q99595	TIMM17A
Q07021	0.195721	24.1749	3.22542	0.0173039	0.0908768	-2.94426	t9	Q07021	C1QBP
Q8IZ83	-0.328753	21.2029	-3.2251	0.017311	0.0908768	-2.94467	t9	Q8IZ83	ALDH16A1
O75362	0.204485	20.1371	3.22441	0.0173264	0.0908768	-2.94556	t9	O75362	ZNF217
O00571	-0.258287	24.6365	-3.22419	0.0173312	0.0908768	-2.94583	t9	O00571	DDX3X
P34897	0.212721	25.814	3.22417	0.0173316	0.0908768	-2.94586	t9	P34897	SHMT2
Q9HA38	-0.73434	17.8129	-3.29825	0.0204488	0.0922945	-2.94654	t9	Q9HA38	ZMAT3
Q9H7Z7	0.208025	23.1575	3.22252	0.0173685	0.0908768	-2.94797	t9	Q9H7Z7	PTGES2
Q8NEY1	-0.263629	20.0268	-3.22175	0.0173854	0.0908768	-2.94894	t9	Q8NEY1	NAV1
Q8IY17	0.194628	21.7286	3.22157	0.0173896	0.0908768	-2.94918	t9	Q8IY17	PNPLA6
Q6DKI1	0.165861	23.7266	3.22101	0.0174019	0.0908768	-2.94989	t9	Q6DKI1	RPL7L1
Q13459	-0.311354	20.3906	-3.2209	0.0174045	0.0908768	-2.95004	t9	Q13459	MYO9B
P04181	0.198891	24.6244	3.21993	0.017426	0.0908768	-2.95127	t9	P04181	OAT
P14550	-0.393408	21.1034	-3.21918	0.0174428	0.0908768	-2.95223	t9	P14550	AKR1A1
Q9Y295	-0.276641	22.973	-3.21879	0.0174515	0.0908768	-2.95272	t9	Q9Y295	DRG1
Q5JRX3	0.176812	22.6097	3.21873	0.0174529	0.0908768	-2.9528	t9	Q5JRX3	PITRM1
Q86TG7	-0.21985	23.2397	-3.21754	0.0174796	0.0908768	-2.95432	t9	Q86TG7	PEG10
P15291	0.154961	21.7204	3.21728	0.0174854	0.0908768	-2.95465	t9	P15291	B4GALT1
Q9H267	-0.259644	19.8761	-3.21728	0.0174855	0.0908768	-2.95466	t9	Q9H267	VPS33B
Q86W33	0.335701	19.1314	3.21673	0.0174978	0.0908768	-2.95536	t9	Q86W33	TPRA1
P00492	-0.385319	24.0054	-3.21673	0.0174979	0.0908768	-2.95536	t9	P00492	HPRT1
Q16658	-0.353647	25.0539	-3.21653	0.0175024	0.0908768	-2.95562	t9	Q16658	FSCN1
Q02252	0.196837	21.7667	3.21586	0.0175173	0.0908768	-2.95647	t9	Q02252	ALDH6A1
Q5C9Z4	0.175315	20.8628	3.21573	0.0175201	0.0908768	-2.95663	t9	Q5C9Z4	NOM1
O75886	-0.322711	20.4119	-3.2141	0.0175568	0.0908768	-2.95871	t9	O75886	STAM2
Q8TAE8	0.185806	22.5828	3.21383	0.0175629	0.0908768	-2.95906	t9	Q8TAE8	GADD45GIP1
P19438	0.250746	17.7339	3.21265	0.0175896	0.0908768	-2.96057	t9	P19438	TNFRSF1A
Q15047	-0.351845	20.1553	-3.21236	0.0175962	0.0908768	-2.96094	t9	Q15047	SETDB1
O95402	0.162242	19.58	3.21086	0.01763	0.0908768	-2.96286	t9	O95402	MED26
P28161	-0.475199	18.0713	-3.2107	0.0176338	0.0908768	-2.96307	t9	P28161	GSTM2
Q14152	-0.242273	24.2796	-3.21042	0.01764	0.0908768	-2.96342	t9	Q14152	EIF3A
P26006	0.186324	24.6564	3.2103	0.0176428	0.0908768	-2.96358	t9	P26006	ITGA3
Q8IZ07	-0.508317	19.5814	-3.20986	0.0176528	0.0908768	-2.96414	t9	Q8IZ07	ANKRD13A
P23229	0.1717	23.7519	3.20921	0.0176675	0.0908768	-2.96497	t9	P23229	ITGA6
Q6PGN9	-0.335769	19.1332	-3.20868	0.0176794	0.0908768	-2.96564	t9	Q6PGN9	PSRC1
P82673	0.165818	22.4661	3.2086	0.0176812	0.0908768	-2.96575	t9	P82673	MRPS35
Q9Y4P1	-0.283458	20.2515	-3.20822	0.0176899	0.0908768	-2.96623	t9	Q9Y4P1	ATG4B
Q16822	0.171031	21.5123	3.20822	0.0176899	0.0908768	-2.96623	t9	Q16822	PCK2
Q96IX5	0.312867	23.5568	3.20802	0.0176945	0.0908768	-2.96649	t9	Q96IX5	ATP5MK
O43324	-0.197996	23.2022	-3.20792	0.0176967	0.0908768	-2.96661	t9	O43324	EEF1E1
Q9BRX2	-0.339801	21.5176	-3.20788	0.0176976	0.0908768	-2.96667	t9	Q9BRX2	PELO
P35237	-0.300038	23.4405	-3.20777	0.0177001	0.0908768	-2.96681	t9	P35237	SERPINB6
Q96LB3	-0.363382	19.2509	-3.20653	0.0177284	0.0908768	-2.9684	t9	Q96LB3	IFT74
Q9NWU1	0.148523	21.2685	3.2058	0.0177449	0.0908768	-2.96933	t9	Q9NWU1	OXSM
Q9Y6X4	0.230459	20.0124	3.20565	0.0177482	0.0908768	-2.96951	t9	Q9Y6X4	FAM169A
P07093	0.246063	20.0388	3.20518	0.0177592	0.0908768	-2.97012	t9	P07093	SERPINE2
O14904	0.312533	17.5018	3.20484	0.0177668	0.0908768	-2.97055	t9	O14904	WNT9A
Q5EB52	0.176622	21.2272	3.20403	0.0177853	0.0908768	-2.97159	t9	Q5EB52	MEST
Q6P4E1	0.185444	21.391	3.20323	0.0178036	0.0908768	-2.97261	t9	Q6P4E1	GOLM2
P17301	0.172468	22.5242	3.20319	0.0178046	0.0908768	-2.97267	t9	P17301	ITGA2
Q9BRJ2	0.18983	22.9342	3.20297	0.0178095	0.0908768	-2.97294	t9	Q9BRJ2	MRPL45
Q9BYG3	0.168206	25.5816	3.20262	0.0178175	0.0908768	-2.97339	t9	Q9BYG3	NIFK
Q8WTS1	-0.174774	21.1438	-3.20242	0.0178221	0.0908768	-2.97365	t9	Q8WTS1	ABHD5
P00973	0.196437	21.5441	3.20105	0.0178535	0.0908768	-2.9754	t9	P00973	OAS1
Q96SU4	-0.300083	22.9986	-3.20036	0.0178693	0.0908768	-2.97628	t9	Q96SU4	OSBPL9
P14923	0.170013	24.1353	3.20014	0.0178745	0.0908768	-2.97657	t9	P14923	JUP
P13051	-0.230738	22.0648	-3.1998	0.0178822	0.0908768	-2.977	t9	P13051	UNG
Q15404	-0.330464	22.1386	-3.19953	0.0178885	0.0908768	-2.97735	t9	Q15404	RSU1
Q13546	-0.376111	21.3823	-3.19776	0.0179291	0.0908768	-2.97961	t9	Q13546	RIPK1
Q14534	0.178151	21.2246	3.19749	0.0179355	0.0908768	-2.97996	t9	Q14534	SQLE
Q9Y291	0.290184	21.3649	3.19693	0.0179484	0.0908768	-2.98068	t9	Q9Y291	MRPS33
P41091	-0.206463	24.5629	-3.19667	0.0179544	0.0908768	-2.98101	t9	P41091	EIF2S3
Q9NWS8	0.210281	19.9217	3.19638	0.0179611	0.0908768	-2.98138	t9	Q9NWS8	RMND1
Q9GZP4	-0.449983	19.5087	-3.19616	0.017966	0.0908768	-2.98166	t9	Q9GZP4	PITHD1
Q7Z7A3	-0.309827	20.9469	-3.19612	0.017967	0.0908768	-2.98171	t9	Q7Z7A3	CTU1
Q9NRW1	0.207445	19.7621	3.19597	0.0179704	0.0908768	-2.9819	t9	Q9NRW1	RAB6B
Q8NC51	-0.291229	25.2078	-3.19592	0.0179717	0.0908768	-2.98197	t9	Q8NC51	SERBP1
Q04760	-0.351776	24.7316	-3.19575	0.0179755	0.0908768	-2.98218	t9	Q04760	GLO1
Q9H3N1	0.204637	25.0388	3.19573	0.0179761	0.0908768	-2.98222	t9	Q9H3N1	TMX1
P07902	-0.481002	20.5565	-3.19487	0.017996	0.0908768	-2.98332	t9	P07902	GALT
P43034	-0.326839	22.0473	-3.1948	0.0179976	0.0908768	-2.98341	t9	P43034	PAFAH1B1
P49366	-0.272264	21.516	-3.19474	0.017999	0.0908768	-2.98348	t9	P49366	DHPS
Q15166	0.182335	20.4974	3.19277	0.0180446	0.0909904	-2.98601	t9	Q15166	PON3
Q96LI5	-0.180086	20.4008	-3.19264	0.0180475	0.0909904	-2.98617	t9	Q96LI5	CNOT6L
Q8IYB7	-0.314546	21.1286	-3.19244	0.0180523	0.0909904	-2.98643	t9	Q8IYB7	DIS3L2
Q92974	-0.290516	22.7268	-3.19096	0.0180865	0.0910569	-2.98832	t9	Q92974	ARHGEF2
Q9H061	0.240461	23.0686	3.18947	0.0181214	0.0910569	-2.99023	t9	Q9H061	TMEM126A
Q9P015	0.170713	23.3298	3.18939	0.0181231	0.0910569	-2.99033	t9	Q9P015	MRPL15
O43464	0.190557	21.2518	3.18908	0.0181303	0.0910569	-2.99072	t9	O43464	HTRA2
P07814	-0.186524	23.8713	-3.18907	0.0181306	0.0910569	-2.99074	t9	P07814	EPRS1
P32242	0.263462	18.4642	3.18882	0.0181364	0.0910569	-2.99106	t9	P32242	OTX1
Q9BRP8	-0.497663	22.0985	-3.1882	0.0181509	0.0910569	-2.99185	t9	Q9BRP8	PYM1
Q12979	-0.2814	20.7451	-3.18797	0.0181564	0.0910569	-2.99216	t9	Q12979	ABR
P50552	-0.305169	22.6835	-3.18758	0.0181654	0.0910569	-2.99265	t9	P50552	VASP
Q8TCX1	-0.349747	18.5376	-3.18724	0.0181733	0.0910569	-2.99308	t9	Q8TCX1	DYNC2LI1
P29353	-0.306552	21.4181	-3.18663	0.0181877	0.0910569	-2.99387	t9	P29353	SHC1
P08603	0.336003	18.9555	3.18627	0.018196	0.0910569	-2.99433	t9	P08603	CFH
Q92901	-0.425675	20.7689	-3.18614	0.0181991	0.0910569	-2.99449	t9	Q92901	RPL3L
Q02809	0.170503	22.8357	3.1851	0.0182234	0.0911156	-2.99582	t9	Q02809	PLOD1
Q96GM5	0.156682	22.0064	3.18448	0.018238	0.0911156	-2.99662	t9	Q96GM5	SMARCD1
A2RUS2	-0.203077	19.3283	-3.18404	0.0182483	0.0911156	-2.99718	t9	A2RUS2	DENND3
P30622	-0.350521	22.2041	-3.18383	0.0182533	0.0911156	-2.99745	t9	P30622	CLIP1
O14495	0.180247	22.0884	3.18345	0.0182622	0.0911156	-2.99794	t9	O14495	PLPP3
P07339	0.154985	26.0392	3.18136	0.0183114	0.0913097	-3.00062	t9	P07339	CTSD
Q9H6S0	-0.234675	21.0363	-3.17963	0.0183522	0.0913475	-3.00284	t9	Q9H6S0	YTHDC2
Q13200	-0.167114	23.6255	-3.17961	0.0183528	0.0913475	-3.00287	t9	Q13200	PSMD2
Q9Y3X0	-0.192078	19.9665	-3.17919	0.0183626	0.0913475	-3.0034	t9	Q9Y3X0	CCDC9
Q9Y678	-0.35134	23.466	-3.17863	0.018376	0.0913475	-3.00413	t9	Q9Y678	COPG1
O75420	-0.187337	18.781	-3.1786	0.0183766	0.0913475	-3.00416	t9	O75420	GIGYF1
P55209	-0.397639	24.7617	-3.17821	0.0183859	0.0913475	-3.00467	t9	P55209	NAP1L1
O15027	-0.224117	22.8325	-3.17757	0.0184011	0.0913475	-3.00549	t9	O15027	SEC16A
O60271	-0.361471	21.9636	-3.17741	0.0184049	0.0913475	-3.00569	t9	O60271	SPAG9
P54136	-0.190291	24.4474	-3.17712	0.0184118	0.0913475	-3.00606	t9	P54136	RARS1
Q9Y6B6	-0.312102	24.1797	-3.17656	0.0184249	0.0913615	-3.00677	t9	Q9Y6B6	SAR1B
Q8N1P7	-0.276838	22.1045	-3.17492	0.0184639	0.091405	-3.00888	t9	Q8N1P7	CRYBG2
P50053	-0.526298	19.4283	-3.17492	0.018464	0.091405	-3.00888	t9	P50053	KHK
Q7Z6J0	-0.253298	20.6655	-3.17489	0.0184646	0.091405	-3.00892	t9	Q7Z6J0	SH3RF1
Q9BS16	-0.193032	19.2428	-3.17271	0.0185166	0.0915764	-3.01172	t9	Q9BS16	CENPK
P62249	-0.298226	25.8464	-3.172	0.0185336	0.0915764	-3.01263	t9	P62249	RPS16
P36776	0.160722	23.6844	3.17173	0.0185401	0.0915764	-3.01298	t9	P36776	LONP1
Q9Y4D7	0.265025	18.9134	3.23768	0.0219017	0.0943316	-3.01452	t9	Q9Y4D7	PLXND1
Q9Y2Y0	-0.378177	21.1003	-3.17038	0.0185723	0.0915764	-3.01471	t9	Q9Y2Y0	ARL2BP
O94915	-0.255175	20.9657	-3.17022	0.0185761	0.0915764	-3.01491	t9	O94915	FRYL
Q96PC5	0.150564	21.4576	3.16977	0.018587	0.0915764	-3.0155	t9	Q96PC5	MIA2
Q7Z406	-0.229204	22.3933	-3.1691	0.0186031	0.0915764	-3.01636	t9	Q7Z406	MYH14
O75116	-0.350174	21.7201	-3.16889	0.0186081	0.0915764	-3.01663	t9	O75116	ROCK2
O76054	-0.392335	21.7955	-3.16845	0.0186187	0.0915764	-3.01719	t9	O76054	SEC14L2
Q10570	0.159942	22.8869	3.16825	0.0186233	0.0915764	-3.01744	t9	Q10570	CPSF1
Q9BYM8	-0.360993	19.5957	-3.16768	0.0186372	0.0915764	-3.01818	t9	Q9BYM8	RBCK1
Q8WV74	0.196145	21.1619	3.16746	0.0186424	0.0915764	-3.01846	t9	Q8WV74	NUDT8
P62873	0.205754	23.5301	3.16745	0.0186427	0.0915764	-3.01848	t9	P62873	GNB1
Q8IWF6	-0.276147	19.4763	-3.1674	0.0186439	0.0915764	-3.01854	t9	Q8IWF6	DENND6A
Q9NVE5	-0.29936	19.6531	-3.16681	0.018658	0.0915948	-3.01929	t9	Q9NVE5	USP40
Q9NUX5	0.160353	19.86	3.16524	0.0186958	0.0916552	-3.02131	t9	Q9NUX5	POT1
Q9UBQ0	-0.375351	22.4018	-3.16388	0.0187286	0.0916552	-3.02305	t9	Q9UBQ0	VPS29
Q9BRS2	-0.230864	20.6253	-3.16268	0.0187577	0.0916552	-3.0246	t9	Q9BRS2	RIOK1
Q96JK2	0.193489	20.0622	3.16207	0.0187725	0.0916552	-3.02538	t9	Q96JK2	DCAF5
Q9ULJ6	-0.165925	20.7732	-3.16176	0.0187799	0.0916552	-3.02578	t9	Q9ULJ6	ZMIZ1
P09211	-0.318959	25.5544	-3.1616	0.0187838	0.0916552	-3.02598	t9	P09211	GSTP1
O75475	0.160051	23.9566	3.16095	0.0187997	0.0916552	-3.02682	t9	O75475	PSIP1
O60568	0.159692	23.5093	3.16074	0.0188047	0.0916552	-3.02709	t9	O60568	PLOD3
Q76EJ3	0.46469	18.2385	3.16032	0.0188149	0.0916552	-3.02763	t9	Q76EJ3	SLC35D2
Q8N9T8	0.201307	21.3019	3.15922	0.0188418	0.0916552	-3.02905	t9	Q8N9T8	KRI1
Q86YS7	0.175154	20.6052	3.15829	0.0188644	0.0916552	-3.03025	t9	Q86YS7	C2CD5
Q9ULW3	0.198188	21.2982	3.15787	0.0188744	0.0916552	-3.03078	t9	Q9ULW3	ABT1
Q9NUL7	0.167846	20.6767	3.15772	0.0188781	0.0916552	-3.03097	t9	Q9NUL7	DDX28
A0A8I5KQE6	-0.442806	19.0761	-3.22294	0.0222726	0.0947176	-3.03116	t9	A0A8I5KQE6	RPSA2
Q5T280	0.232198	22.1292	3.15695	0.018897	0.0916552	-3.03197	t9	Q5T280	SPOUT1
O96000	0.181642	22.9639	3.15667	0.0189038	0.0916552	-3.03232	t9	O96000	NDUFB10
Q9UPQ9	-0.274398	19.9232	-3.15643	0.0189097	0.0916552	-3.03263	t9	Q9UPQ9	TNRC6B
Q9P265	-0.234362	21.6853	-3.15622	0.0189148	0.0916552	-3.0329	t9	Q9P265	DIP2B
P61088	-0.567877	24.8931	-3.15596	0.0189212	0.0916552	-3.03324	t9	P61088	UBE2N
Q16537	-0.342955	21.3846	-3.15491	0.0189468	0.0916552	-3.03459	t9	Q16537	PPP2R5E
Q9C0B0	-0.225078	19.0398	-3.15483	0.0189487	0.0916552	-3.03469	t9	Q9C0B0	UNK
O15247	-0.305866	19.8099	-3.15481	0.0189493	0.0916552	-3.03472	t9	O15247	CLIC2
P0DP23	-0.407048	25.7478	-3.15455	0.0189556	0.0916552	-3.03505	t9	P0DP23	CALM1
Q04917	-0.349926	24.3576	-3.15434	0.0189608	0.0916552	-3.03532	t9	Q04917	YWHAH
Q9Y2H0	0.150673	21.3705	3.15381	0.0189738	0.0916552	-3.036	t9	Q9Y2H0	DLGAP4
Q8N2G8	0.197106	21.7076	3.15318	0.0189892	0.0916552	-3.03681	t9	Q8N2G8	GHDC
Q9C0I1	-0.420734	18.8661	-3.15311	0.0189908	0.0916552	-3.03689	t9	Q9C0I1	MTMR12
Q86SJ2	0.200192	21.2361	3.15256	0.0190045	0.0916552	-3.03761	t9	Q86SJ2	AMIGO2
O43752	0.172166	22.2506	3.1507	0.01905	0.0916552	-3.04	t9	O43752	STX6
Q9Y4L1	0.168135	25.9497	3.15061	0.0190523	0.0916552	-3.04012	t9	Q9Y4L1	HYOU1
Q9C0C2	-0.243051	22.9298	-3.14994	0.0190688	0.0916552	-3.04097	t9	Q9C0C2	TNKS1BP1
Q99439	-0.292563	23.2595	-3.14969	0.0190751	0.0916552	-3.04131	t9	Q99439	CNN2
Q02880	0.164003	23.7003	3.1496	0.0190772	0.0916552	-3.04141	t9	Q02880	TOP2B
Q9Y584	0.219845	20.6456	3.14957	0.0190781	0.0916552	-3.04146	t9	Q9Y584	TIMM22
P31153	-0.225797	24.0806	-3.14708	0.0191394	0.0916552	-3.04466	t9	P31153	MAT2A
Q86WR0	-0.356932	20.1182	-3.14704	0.0191405	0.0916552	-3.04471	t9	Q86WR0	CCDC25
Q8NBF6	-0.275923	20.6755	-3.14687	0.0191447	0.0916552	-3.04493	t9	Q8NBF6	AVL9
Q8IZL8	0.168007	24.0368	3.14624	0.0191602	0.0916552	-3.04574	t9	Q8IZL8	PELP1
Q9UH17	0.172322	21.5042	3.1455	0.0191785	0.0916552	-3.04669	t9	Q9UH17	APOBEC3B
P13196	0.245194	18.6399	3.14543	0.0191804	0.0916552	-3.04679	t9	P13196	ALAS1
Q969S3	-0.3141	21.5526	-3.1452	0.0191861	0.0916552	-3.04708	t9	Q969S3	ZNF622
Q8NB78	0.165008	20.3767	3.14519	0.0191863	0.0916552	-3.04709	t9	Q8NB78	KDM1B
Q86VN1	-0.224972	20.1271	-3.14516	0.019187	0.0916552	-3.04713	t9	Q86VN1	VPS36
Q9NVP1	0.17743	23.8557	3.14509	0.0191887	0.0916552	-3.04722	t9	Q9NVP1	DDX18
Q16270	0.366702	20.0419	3.14494	0.0191925	0.0916552	-3.04741	t9	Q16270	IGFBP7
Q9UBS8	-0.267745	19.9666	-3.1448	0.019196	0.0916552	-3.0476	t9	Q9UBS8	RNF14
P26641	-0.35322	26.2386	-3.1447	0.0191985	0.0916552	-3.04773	t9	P26641	EEF1G
Q9H0A0	0.158071	24.2638	3.14403	0.019215	0.0916552	-3.04858	t9	Q9H0A0	NAT10
O94979	-0.310887	23.059	-3.14389	0.0192185	0.0916552	-3.04876	t9	O94979	SEC31A
Q9H8Y8	-0.161872	23.4031	-3.14367	0.019224	0.0916552	-3.04905	t9	Q9H8Y8	GORASP2
O95394	-0.283156	21.2203	-3.14311	0.0192378	0.0916552	-3.04976	t9	O95394	PGM3
Q15126	-0.435212	21.8703	-3.14257	0.0192513	0.0916552	-3.05046	t9	Q15126	PMVK
Q9H9P8	0.158509	22.3233	3.14244	0.0192546	0.0916552	-3.05063	t9	Q9H9P8	L2HGDH
Q8N271	0.173028	21.8975	3.14222	0.0192601	0.0916552	-3.05091	t9	Q8N271	PROM2
P48147	-0.3039	22.2838	-3.14185	0.0192692	0.0916552	-3.05139	t9	P48147	PREP
Q7L0Y3	0.174226	23.16	3.14183	0.0192698	0.0916552	-3.05142	t9	Q7L0Y3	TRMT10C
O15305	-0.253038	22.0103	-3.1415	0.019278	0.0916552	-3.05184	t9	O15305	PMM2
P55060	-0.472	24.0278	-3.14141	0.0192802	0.0916552	-3.05196	t9	P55060	CSE1L
Q9H1K0	-0.380955	19.2493	-3.14141	0.0192803	0.0916552	-3.05196	t9	Q9H1K0	RBSN
Q9Y617	-0.365682	23.4808	-3.14067	0.0192987	0.0916552	-3.05291	t9	Q9Y617	PSAT1
Q6PD74	-0.433338	20.6177	-3.13945	0.0193293	0.0916552	-3.05449	t9	Q6PD74	AAGAB
P98175	0.17064	23.051	3.13917	0.0193361	0.0916552	-3.05484	t9	P98175	RBM10
Q8TB52	-0.279578	20.5157	-3.13892	0.0193426	0.0916552	-3.05517	t9	Q8TB52	FBXO30
Q8N3F8	-0.201432	21.3262	-3.13869	0.0193482	0.0916552	-3.05546	t9	Q8N3F8	MICALL1
Q9H3S7	-0.30553	21.2122	-3.13772	0.0193726	0.0916552	-3.05671	t9	Q9H3S7	PTPN23
Q86UW6	-0.288347	19.4962	-3.13771	0.0193727	0.0916552	-3.05672	t9	Q86UW6	N4BP2
Q9H019	0.247538	21.1149	3.13726	0.0193842	0.0916552	-3.05731	t9	Q9H019	MTFR1L
O15269	0.196298	22.816	3.1364	0.0194056	0.0916552	-3.05841	t9	O15269	SPTLC1
Q8TEU7	-0.310618	20.2658	-3.13574	0.0194223	0.0916552	-3.05926	t9	Q8TEU7	RAPGEF6
Q96FV9	0.15998	22.1514	3.13518	0.0194362	0.0916552	-3.05998	t9	Q96FV9	THOC1
Q9Y2X3	0.212626	24.8603	3.13503	0.0194401	0.0916552	-3.06018	t9	Q9Y2X3	NOP58
O75821	-0.284536	22.7311	-3.1349	0.0194433	0.0916552	-3.06034	t9	O75821	EIF3G
Q8IV32	0.282367	20.4261	3.13476	0.0194469	0.0916552	-3.06052	t9	Q8IV32	CCDC71
Q86VI3	-0.232344	21.459	-3.13468	0.0194489	0.0916552	-3.06063	t9	Q86VI3	IQGAP3
Q8IZ81	0.172972	22.0671	3.13467	0.019449	0.0916552	-3.06063	t9	Q8IZ81	ELMOD2
P11441	-0.246871	21.7016	-3.13442	0.0194554	0.0916552	-3.06096	t9	P11441	UBL4A
Q8NB46	-0.293173	22.3145	-3.13438	0.0194564	0.0916552	-3.06101	t9	Q8NB46	ANKRD52
Q9BZJ4	0.280063	18.5416	3.1331	0.0194888	0.0917588	-3.06267	t9	Q9BZJ4	SLC25A39
P11474	0.185154	21.5858	3.13234	0.0195079	0.0918002	-3.06364	t9	P11474	ESRRA
Q16222	-0.324057	22.1124	-3.13147	0.0195299	0.091855	-3.06477	t9	Q16222	UAP1
Q9H7C9	-0.937871	19.7543	-3.13048	0.0195549	0.0919235	-3.06604	t9	Q9H7C9	AAMDC
Q9BX10	-0.233534	20.4352	-3.12808	0.0196158	0.0921186	-3.06913	t9	Q9BX10	GTPBP2
Q96LT7	-0.451377	18.0542	-3.12726	0.0196368	0.0921186	-3.0702	t9	Q96LT7	C9orf72
Q15631	-0.267824	22.1845	-3.12682	0.0196479	0.0921186	-3.07076	t9	Q15631	TSN
Q9Y5T5	-0.25162	20.7135	-3.12661	0.0196532	0.0921186	-3.07103	t9	Q9Y5T5	USP16
Q15004	-0.263554	22.5735	-3.12576	0.019675	0.0921186	-3.07213	t9	Q15004	PCLAF
Q06547	0.442909	19.8195	3.12569	0.0196768	0.0921186	-3.07222	t9	Q06547	GABPB1
Q9BUK6	-0.29931	20.6006	-3.12547	0.0196822	0.0921186	-3.0725	t9	Q9BUK6	MSTO1
Q9NXR8	0.212694	20.8686	3.12529	0.0196868	0.0921186	-3.07273	t9	Q9NXR8	ING3
Q8WXI9	0.176928	22.4052	3.12479	0.0196995	0.0921186	-3.07337	t9	Q8WXI9	GATAD2B
Q8NFL0	0.275247	19.9562	3.12476	0.0197003	0.0921186	-3.07342	t9	Q8NFL0	B3GNT7
Q8IUX1	0.299161	20.1661	3.12352	0.019732	0.0922073	-3.07501	t9	Q8IUX1	TMEM126B
P24844	-0.436935	20.1906	-3.12289	0.0197481	0.0922073	-3.07582	t9	P24844	MYL9
Q8TCJ2	0.168476	23.9027	3.1228	0.0197505	0.0922073	-3.07595	t9	Q8TCJ2	STT3B
Q04721	0.190261	20.3424	3.12204	0.0197699	0.0922093	-3.07693	t9	Q04721	NOTCH2
Q9NZJ9	-0.559771	20.7836	-3.12197	0.0197718	0.0922093	-3.07702	t9	Q9NZJ9	NUDT4
P00505	0.192482	26.0173	3.12103	0.0197958	0.0922727	-3.07823	t9	P00505	GOT2
Q8NEF9	0.172747	20.6423	3.12017	0.019818	0.0922945	-3.07935	t9	Q8NEF9	SRFBP1
P78347	0.179935	24.3986	3.11919	0.0198432	0.0922945	-3.08061	t9	P78347	GTF2I
Q5GLZ8	-0.242309	20.7767	-3.11792	0.0198758	0.0922945	-3.08224	t9	Q5GLZ8	HERC4
P62841	-0.323572	24.491	-3.11743	0.0198885	0.0922945	-3.08288	t9	P62841	RPS15
Q96DH6	-0.14952	22.6276	-3.11729	0.0198921	0.0922945	-3.08306	t9	Q96DH6	MSI2
P46940	-0.232889	25.0019	-3.11641	0.0199147	0.0922945	-3.08419	t9	P46940	IQGAP1
Q6YHK3	0.167692	23.065	3.11641	0.0199148	0.0922945	-3.08419	t9	Q6YHK3	CD109
O75439	0.203573	22.9158	3.11629	0.0199179	0.0922945	-3.08435	t9	O75439	PMPCB
P16144	0.160401	24.6031	3.11619	0.0199204	0.0922945	-3.08447	t9	P16144	ITGB4
P17612	-0.17972	21.2539	-3.11619	0.0199204	0.0922945	-3.08447	t9	P17612	PRKACA
Q8TF76	0.194759	18.3396	3.11402	0.0199766	0.0922945	-3.08728	t9	Q8TF76	HASPIN
Q14690	0.1706	23.0104	3.11374	0.0199838	0.0922945	-3.08764	t9	Q14690	PDCD11
P52943	-0.53157	25.0739	-3.11357	0.0199883	0.0922945	-3.08786	t9	P52943	CRIP2
Q9BS18	-0.567696	18.9967	-3.11344	0.0199917	0.0922945	-3.08803	t9	Q9BS18	ANAPC13
P00367	0.157839	25.0242	3.1131	0.0200006	0.0922945	-3.08847	t9	P00367	GLUD1
Q96GY0	-0.287041	20.4002	-3.11262	0.0200129	0.0922945	-3.08909	t9	Q96GY0	ZC2HC1A
Q9UJU6	-0.354526	22.1377	-3.11242	0.0200182	0.0922945	-3.08935	t9	Q9UJU6	DBNL
Q96I99	0.162815	24.0736	3.1123	0.0200213	0.0922945	-3.0895	t9	Q96I99	SUCLG2
Q9Y303	-0.39139	21.5676	-3.11226	0.0200222	0.0922945	-3.08955	t9	Q9Y303	AMDHD2
Q5T5Y3	-0.234296	22.1341	-3.11158	0.02004	0.0922945	-3.09043	t9	Q5T5Y3	CAMSAP1
Q9H269	-0.231744	21.4237	-3.11111	0.0200522	0.0922945	-3.09104	t9	Q9H269	VPS16
O43776	-0.283037	23.9909	-3.11015	0.0200772	0.0922945	-3.09228	t9	O43776	NARS1
Q13064	-0.244663	20.0405	-3.10883	0.0201117	0.0922945	-3.09399	t9	Q13064	MKRN3
Q9H4K7	0.262313	20.6047	3.1087	0.0201151	0.0922945	-3.09416	t9	Q9H4K7	MTG2
Q7L1Q6	-0.336266	24.4043	-3.10814	0.0201296	0.0922945	-3.09487	t9	Q7L1Q6	BZW1
O94903	-0.256773	21.5538	-3.10725	0.020153	0.0922945	-3.09603	t9	O94903	PLPBP
O00560	-0.193911	22.3818	-3.10588	0.0201889	0.0922945	-3.0978	t9	O00560	SDCBP
O94851	0.156378	21.3005	3.10581	0.0201906	0.0922945	-3.09788	t9	O94851	MICAL2
Q9H5N1	-0.280137	19.8742	-3.1056	0.0201962	0.0922945	-3.09816	t9	Q9H5N1	RABEP2
Q9Y266	-0.334459	24.1977	-3.10447	0.0202258	0.0922945	-3.09962	t9	Q9Y266	NUDC
P14618	-0.357182	28.4509	-3.1043	0.0202304	0.0922945	-3.09984	t9	P14618	PKM
Q8WXE0	-0.342697	19.6768	-3.10398	0.0202387	0.0922945	-3.10025	t9	Q8WXE0	CASKIN2
O75153	-0.303277	22.0964	-3.10363	0.020248	0.0922945	-3.10071	t9	O75153	CLUH
Q8IWX8	0.172034	22.7589	3.10344	0.020253	0.0922945	-3.10096	t9	Q8IWX8	CHERP
Q96T88	0.166726	22.4221	3.10331	0.0202563	0.0922945	-3.10112	t9	Q96T88	UHRF1
Q658Y4	-0.23032	21.2694	-3.10308	0.0202624	0.0922945	-3.10142	t9	Q658Y4	FAM91A1
P62330	-0.191137	24.3819	-3.10304	0.0202633	0.0922945	-3.10146	t9	P62330	ARF6
O95989	-0.52724	22.2479	-3.10274	0.0202713	0.0922945	-3.10185	t9	O95989	NUDT3
Q15417	-0.33837	23.9697	-3.10129	0.0203094	0.0922945	-3.10373	t9	Q15417	CNN3
P61018	0.318531	18.4276	3.10125	0.0203107	0.0922945	-3.10379	t9	P61018	RAB4B
Q9Y4W6	0.176878	23.7595	3.10095	0.0203184	0.0922945	-3.10416	t9	Q9Y4W6	AFG3L2
P41214	-0.273952	20.7356	-3.10083	0.0203218	0.0922945	-3.10433	t9	P41214	EIF2D
Q8NEJ9	0.233552	21.7093	3.10077	0.0203232	0.0922945	-3.1044	t9	Q8NEJ9	NGDN
Q9BY43	-0.317668	21.0999	-3.10027	0.0203365	0.0922945	-3.10505	t9	Q9BY43	CHMP4A
Q5K651	-0.242027	21.9753	-3.09963	0.0203533	0.0922945	-3.10587	t9	Q5K651	SAMD9
P17858	-0.337561	22.6946	-3.09911	0.0203672	0.0922945	-3.10656	t9	P17858	PFKL
O75063	0.147514	21.3278	3.09895	0.0203715	0.0922945	-3.10676	t9	O75063	FAM20B
P46020	-0.348248	20.2762	-3.09866	0.020379	0.0922945	-3.10713	t9	P46020	PHKA1
O14964	-0.265337	21.7422	-3.09859	0.0203808	0.0922945	-3.10722	t9	O14964	HGS
O75127	0.199239	21.051	3.09847	0.0203841	0.0922945	-3.10738	t9	O75127	PTCD1
Q9Y3C5	0.436326	17.3008	3.09809	0.0203943	0.0922945	-3.10787	t9	Q9Y3C5	RNF11
P05161	-0.329339	23.4698	-3.09737	0.0204132	0.0922945	-3.1088	t9	P05161	ISG15
Q9BYV8	-0.41307	19.9888	-3.09736	0.0204136	0.0922945	-3.10882	t9	Q9BYV8	CEP41
Q92734	-0.31619	22.8605	-3.0973	0.0204151	0.0922945	-3.10889	t9	Q92734	TFG
O75792	-0.160437	21.5809	-3.09726	0.0204161	0.0922945	-3.10894	t9	O75792	RNASEH2A
O15534	0.199596	20.7531	3.15428	0.0240952	0.0974317	-3.10914	t9	O15534	PER1
P10768	-0.248436	23.3062	-3.09657	0.0204345	0.0922945	-3.10984	t9	P10768	ESD
Q9Y289	0.176556	20.719	3.09602	0.0204491	0.0922945	-3.11055	t9	Q9Y289	SLC5A6
Q92599	-0.226755	21.9025	-3.09584	0.0204538	0.0922945	-3.11078	t9	Q92599	SEPTIN8
O75521	0.149705	22.7924	3.09573	0.0204567	0.0922945	-3.11092	t9	O75521	ECI2
P30520	-0.318274	23.5132	-3.09569	0.0204579	0.0922945	-3.11098	t9	P30520	ADSS2
Q09328	0.27976	20.6566	3.09555	0.0204616	0.0922945	-3.11115	t9	Q09328	MGAT5
Q9BXS5	-0.246132	21.9757	-3.09501	0.020476	0.0922945	-3.11186	t9	Q9BXS5	AP1M1
Q13188	-0.198334	21.2441	-3.09488	0.0204795	0.0922945	-3.11202	t9	Q13188	STK3
Q01433	-0.380008	21.3147	-3.09415	0.0204989	0.0922945	-3.11297	t9	Q01433	AMPD2
Q14008	-0.172114	22.6929	-3.09413	0.0204994	0.0922945	-3.11299	t9	Q14008	CKAP5
O96005	0.171947	22.3101	3.0935	0.0205162	0.0922945	-3.11381	t9	O96005	CLPTM1
Q6ZVD8	0.369116	18.9842	3.14987	0.0242178	0.0976758	-3.11418	t9	Q6ZVD8	PHLPP2
O15228	0.16438	20.7128	3.0923	0.0205483	0.0922945	-3.11536	t9	O15228	GNPAT
Q7Z5M5	-0.56563	18.9425	-4.36794	0.041717	0.121757	-3.11585	t9	Q7Z5M5	TMC3
Q01650	0.183462	24.7019	3.0918	0.0205617	0.0922945	-3.11601	t9	Q01650	SLC7A5
Q9NRP4	0.170306	19.5075	3.09179	0.0205619	0.0922945	-3.11602	t9	Q9NRP4	SDHAF3
Q14980	0.15906	23.551	3.09158	0.0205675	0.0922945	-3.11629	t9	Q14980	NUMA1
O43175	-0.32688	24.7465	-3.09147	0.0205703	0.0922945	-3.11643	t9	O43175	PHGDH
Q1KMD3	0.179672	25.162	3.09125	0.0205763	0.0922945	-3.11672	t9	Q1KMD3	HNRNPUL2
Q96T76	-0.221922	21.9686	-3.09046	0.0205976	0.0922945	-3.11775	t9	Q96T76	MMS19
P68366	-0.394402	26.2824	-3.09043	0.0205982	0.0922945	-3.11778	t9	P68366	TUBA4A
Q9NPJ6	0.149576	21.3006	3.09031	0.0206016	0.0922945	-3.11794	t9	Q9NPJ6	MED4
Q9Y6K9	-0.377649	20.6258	-3.08977	0.0206158	0.0922945	-3.11863	t9	Q9Y6K9	IKBKG
Q9BWG6	-0.420657	20.0742	-3.08922	0.0206308	0.0922945	-3.11935	t9	Q9BWG6	SCNM1
Q13257	-0.307231	22.9419	-3.08918	0.0206317	0.0922945	-3.11939	t9	Q13257	MAD2L1
P46783	-0.27087	25.9941	-3.08911	0.0206337	0.0922945	-3.11949	t9	P46783	RPS10
Q9NZ52	-0.355429	21.6599	-3.08801	0.0206633	0.09238	-3.12092	t9	Q9NZ52	GGA3
O60831	0.171251	23.1009	3.08757	0.0206751	0.0923861	-3.12148	t9	O60831	PRAF2
Q9H6L2	0.178831	19.4395	3.08712	0.0206871	0.0923932	-3.12206	t9	Q9H6L2	TMEM231
P05412	0.22779	21.7035	3.08672	0.0206979	0.0923937	-3.12258	t9	P05412	JUN
P62258	-0.335443	28.5949	-3.08634	0.020708	0.0923937	-3.12307	t9	P62258	YWHAE
[truncated: 6,913 more rows]
